# Supplementary material for: Bioinformatics of Differentially Expressed Genes in Phorbol 12-Myristate 13-Acetate-Induced Megakaryocytic Differentiation of K562 Cells by Microarray Analysis
Source: Int J Mol Sci. 2022 Apr 11;23(8):4221. doi: 10.3390/ijms23084221 (PMC9031040; doi:10.3390/ijms23084221)
Supplement: Supplementary file 1 [file ijms-23-04221-s001.zip]

Archive with 2 entries (2 files):
- ijms-1650015_Supplementary materials _R.pdf
- ijms-1650015_Supplementary materials Fig S3.xlsx
