# Supplementary material for: Bioinformatics of Differentially Expressed Genes in Phorbol 12-Myristate 13-Acetate-Induced Megakaryocytic Differentiation of K562 Cells by Microarray Analysis
Source: Int J Mol Sci. 2022 Apr 11;23(8):4221. doi: 10.3390/ijms23084221 (PMC9031040; doi:10.3390/ijms23084221)
Supplement: Supplementary file 1 [file ijms-23-04221-s001.zip › ijms-1650015_Supplementary materials Fig S3.xlsx]

## Sheet: Sheet1
Filter: 44629		Fold change	p-value	Average of Normalized data (log2)		Normalized data (log2)						Raw data (log2)						KEGG input		Annotation
Probe Set ID	Gene Symbol	MK /K	MK /K	K	MK	K1	K2	K3	MK1	MK2	MK3	K1	K2	K3	MK1	MK2	MK3	Gene Symbol	MK /K	Gene Accession	Gene Symbol	Gene Description	Cytoband	mRNA Accession	mRNA Source	mRna - Description	mRNA Assignment Score	mRNA Assignment Coverage	mRNA - Direct Probes	mRNA - Possible Probes	mRNA - xhyb	UniGene ID	UniGene Expression Information	Chromosome	Strand	Start	Stop	SwissProt mRna Accession	SwissProt accession	GO Biological Process ID	GO Biological Process Term	GO Biological Process Evidence	GO Cellular Component ID	GO Cellular Component Term	GO Cellular Component Evidence	GO Molecular Function ID	GO Molecular Function Term	GO Molecular Function Evidence	Pathway Source
17073137	LINC01300	8.76406	0.000714295	4.33742	7.46902	3.91337	4.12087	4.8167	7.37615	7.28826	7.70794	3.7001	4.70252	4.90522	7.63277	7.12874	7.16732	LINC01300	#FF0000,black	NR_024441	LINC01300	long intergenic non-protein coding RNA 1300	8q24.3	NR_024441	RefSeq	Homo sapiens long intergenic non-protein coding RNA 1300 (LINC01300), long non-coding RNA.	100	100	22	22	FALSE	Hs.586414	placenta| salivary gland| testis| germ cell tumor| normal| adult	chr8	+	142350648	142354720	---	---	---	---	---	---	---	---	---	---	---	---
16829570	SERPINF1	7.63076	1.17699e-05	6.61532	9.54715	6.34271	6.6969	6.77107	9.53367	9.62695	9.47682	6.24795	7.1214	6.80124	9.55714	9.51453	9.09713	SERPINF1	#FF4500,black	NM_002615	SERPINF1	serpin peptidase inhibitor, clade F (alpha-2 antiplasmin, pigment epithelium derived factor), member 1	17p13.3	NM_002615	RefSeq	Homo sapiens serpin peptidase inhibitor, clade F (alpha-2 antiplasmin, pigment epithelium derived factor), member 1 (SERPINF1), mRNA.	100	100	17	17	FALSE	Hs.532768	adipose tissue| adrenal gland| blood| bone| bone marrow| brain| cervix| connective tissue| ear| embryonic tissue| esophagus| eye| heart| intestine| kidney| larynx| liver| lung| lymph| lymph node| mammary gland| mouth| muscle| nerve| ovary| pancreas| pharynx| placenta| prostate| skin| spleen| stomach| testis| thymus| thyroid| trachea| uterus|adrenal tumor| bladder carcinoma| breast (mammary gland)…	chr17	+	1665253	1680859	NM_002615	P36955	GO:0001822 // GO:0007275 // GO:0007568 // GO:0007614 // GO:0008283 // GO:0010447 // GO:0010596 // GO:0010629 // GO:0010951 // GO:0010976 // GO:0016525 // GO:0042698 // GO:0046685 // GO:0050728 // GO:0050769 // GO:0060041 // GO:0060770 // GO:0071279 // GO:0071300 // GO:0071333 // GO:0071549 // GO:1901215 // GO:0010951	kidney development // multicellular organismal development // aging // short-term memory // cell proliferation // response to acidic pH // negative regulation of endothelial cell migration // negative regulation of gene expression // negative regulation of endopeptidase activity // positive regulation of neuron projection development // negative regulation of angiogenesis // ovulation cycle // re…	inferred from electronic annotation // traceable author statement // inferred from electronic annotation // inferred from electronic annotation // traceable author statement // inferred from electronic annotation // inferred from electronic annotation // inferred from electronic annotation // not recorded // inferred from electronic annotation // inferred from direct assay // inferred from electr…	GO:0005576 // GO:0005604 // GO:0005615 // GO:0031012 // GO:0042470 // GO:0043203 // GO:0048471 // GO:0070062 // GO:0005576 // GO:0005615 // GO:0030424 // GO:0043025	extracellular region // basement membrane // extracellular space // extracellular matrix // melanosome // axon hillock // perinuclear region of cytoplasm // extracellular exosome // extracellular region // extracellular space // axon // neuronal cell body	inferred from direct assay // inferred from electronic annotation // inferred from direct assay // inferred from direct assay // inferred from electronic annotation // inferred from electronic annotation // inferred from electronic annotation // inferred from direct assay // inferred from electronic annotation // inferred from electronic annotation // inferred from electronic annotation // inferr…	GO:0004867 // GO:0005515	serine-type endopeptidase inhibitor activity // protein binding	traceable author statement // inferred from physical interaction	---
16980716	TMEM154	7.19197	0.000186621	4.89607	7.74246	4.78383	5.00946	4.88607	7.67025	7.91622	7.62346	4.73311	5.5299	4.96041	8.00142	7.74448	6.94755	TMEM154	#FF4500,black	NM_152680	TMEM154	transmembrane protein 154	4q31.3	NM_152680	RefSeq	Homo sapiens transmembrane protein 154 (TMEM154), mRNA.	100	69	11	11	FALSE	Hs.518900	bladder| blood| bone marrow| brain| connective tissue| embryonic tissue| esophagus| intestine| kidney| lung| lymph node| mouth| muscle| pancreas| pharynx| placenta| skin| spleen| thyroid| trachea| uterus| vascular| colorectal tumor| esophageal tumor| germ cell tumor| glioma| head and neck tumor| kidney tumor| leukemia| lung tumor| normal| soft tissue/muscle tissue tumor| uterine tumor|embryoid bo…	chr4	-	153539784	153601317	NM_152680	Q6P9G4	---	---	---	GO:0016021 // GO:0016020	integral component of membrane // membrane	inferred from electronic annotation // inferred from electronic annotation	---	---	---	---
16819161	GNAO1	6.45992	6.03715e-05	4.17406	6.86557	4.4058	4.29146	3.74154	6.85357	6.76016	6.97492	4.34062	4.94839	3.81636	7.1289	6.59272	6.22493	GNAO1	#FF4500,black	NM_020988	GNAO1	guanine nucleotide binding protein (G protein), alpha activating activity polypeptide O	16q13	NM_020988	RefSeq	Homo sapiens guanine nucleotide binding protein (G protein), alpha activating activity polypeptide O (GNAO1), transcript variant 1, mRNA.	100	78	14	14	FALSE	Hs.644524	adrenal gland| brain| embryonic tissue| eye| heart| kidney| liver| lung| mammary gland| ovary| pancreas| prostate| skin| spleen| testis| thymus| thyroid| uterus|adrenal tumor| breast (mammary gland) tumor| germ cell tumor| glioma| head and neck tumor| kidney tumor| non-neoplasia| normal| ovarian tumor| pancreatic tumor| primitive neuroectodermal tumor of the CNS| retinoblastoma| skin tumor| uteri…	chr16	+	56225251	56391356	NM_020988	P09471	GO:0006936 // GO:0007188 // GO:0007212 // GO:0007568 // GO:0007626 // GO:0008016 // GO:0008152 // GO:0030900 // GO:0031175 // GO:0034097 // GO:0042493 // GO:0042542 // GO:0043278 // GO:0043547 // GO:0051926 // GO:0007165 // GO:0007186 // GO:0007188 // GO:0007188 // GO:0007212 // GO:0007212 // GO:0009987 // GO:0010243 // GO:0014070	muscle contraction // adenylate cyclase-modulating G-protein coupled receptor signaling pathway // dopamine receptor signaling pathway // aging // locomotory behavior // regulation of heart contraction // metabolic process // forebrain development // neuron projection development // response to cytokine // response to drug // response to hydrogen peroxide // response to morphine // positive regul…	traceable author statement // not recorded // not recorded // inferred from electronic annotation // inferred from electronic annotation // inferred from electronic annotation // inferred from electronic annotation // inferred from electronic annotation // inferred from electronic annotation // inferred from electronic annotation // inferred from electronic annotation // inferred from electronic …	GO:0005834 // GO:0005886 // GO:0030425 // GO:0043209 // GO:0005622 // GO:0005834 // GO:0005886 // GO:0016020 // GO:0043005 // GO:0043234	heterotrimeric G-protein complex // plasma membrane // dendrite // myelin sheath // intracellular // heterotrimeric G-protein complex // plasma membrane // membrane // neuron projection // protein complex	not recorded // traceable author statement // inferred from electronic annotation // inferred from electronic annotation // inferred from electronic annotation // --- // inferred from electronic annotation // inferred from electronic annotation // inferred from electronic annotation // inferred from electronic annotation	GO:0003924 // GO:0004871 // GO:0005525 // GO:0031683 // GO:0031821 // GO:0031852 // GO:0032794 // GO:0046872 // GO:0051430 // GO:0000166 // GO:0003924 // GO:0003924 // GO:0003924 // GO:0004871 // GO:0004871 // GO:0019001 // GO:0031683 // GO:0031683 // GO:0031821 // GO:0031821 // GO:0031852 // GO:0031852 // GO:0032403 // GO:0051430 // GO:0051430	GTPase activity // signal transducer activity // GTP binding // G-protein beta/gamma-subunit complex binding // G-protein coupled serotonin receptor binding // mu-type opioid receptor binding // GTPase activating protein binding // metal ion binding // corticotropin-releasing hormone receptor 1 binding // nucleotide binding // GTPase activity // GTPase activity // GTPase activity // signal transd…	not recorded // not recorded // inferred from electronic annotation // not recorded // not recorded // not recorded // inferred from electronic annotation // inferred from electronic annotation // not recorded // inferred from electronic annotation // --- // inferred from electronic annotation // traceable author statement // --- // inferred from electronic annotation // inferred from electronic …	GenMAPP // GenMAPP
16669087	SLC22A15	6.14423	4.57387e-05	4.21804	6.83727	4.19377	4.3088	4.14668	6.71162	6.9284	6.86329	4.24759	4.91853	4.28448	6.98742	6.94517	6.34315	SLC22A15	#FF4500,black	NM_018420	SLC22A15	solute carrier family 22, member 15	1p13.1	NM_018420	RefSeq	Homo sapiens solute carrier family 22, member 15 (SLC22A15), mRNA.	100	81	25	25	FALSE	Hs.125482	bladder| blood| brain| connective tissue| eye| heart| intestine| kidney| liver| lung| mammary gland| nerve| pancreas| skin| uterus| bladder carcinoma| breast (mammary gland) tumor| colorectal tumor| kidney tumor| leukemia| non-neoplasia| normal| uterine tumor| fetus| juvenile| adult	chr1	+	116519119	116612675	NM_018420	Q8IZD6	GO:0006811 // GO:0055085 // GO:0006810 // GO:0055085 // GO:0055085	ion transport // transmembrane transport // transport // transmembrane transport // transmembrane transport	inferred from electronic annotation // not recorded // inferred from electronic annotation // --- // inferred from electronic annotation	GO:0016021 // GO:0016020 // GO:0016021 // GO:0016021	integral component of membrane // membrane // integral component of membrane // integral component of membrane	not recorded // inferred from electronic annotation // --- // inferred from electronic annotation	GO:0022891 // GO:0022857 // GO:0022891	substrate-specific transmembrane transporter activity // transmembrane transporter activity // substrate-specific transmembrane transporter activity	not recorded // inferred from electronic annotation // ---	---
16957795	CD80	5.98348	0.000162022	4.56233	7.14331	4.56078	4.55696	4.56922	6.96949	7.17208	7.27209	4.47785	5.18876	4.5578	7.17574	7.04362	6.41121	CD80	#FF4500,black	NM_005191	CD80	CD80 molecule	3q13.3-q21	NM_005191	RefSeq	Homo sapiens CD80 molecule (CD80), mRNA.	100	82	23	23	FALSE	Hs.838	blood| connective tissue| lung| lymph node| mammary gland| thymus| tonsil| breast (mammary gland) tumor| chondrosarcoma| lymphoma| non-neoplasia| normal| fetus| juvenile| adult	chr3	-	119243140	119278481	NM_005191	P33681	GO:0007173 // GO:0007267 // GO:0008543 // GO:0009967 // GO:0031295 // GO:0035556 // GO:0038095 // GO:0042110 // GO:0045086 // GO:0045087 // GO:0045425 // GO:0045627 // GO:0045893 // GO:0046641 // GO:0046718 // GO:0048011 // GO:0048015 // GO:0050731 // GO:0071222 // GO:0016032 // GO:0031295 // GO:0042102	epidermal growth factor receptor signaling pathway // cell-cell signaling // fibroblast growth factor receptor signaling pathway // positive regulation of signal transduction // T cell costimulation // intracellular signal transduction // Fc-epsilon receptor signaling pathway // T cell activation // positive regulation of interleukin-2 biosynthetic process // innate immune response // positive re…	traceable author statement // inferred by curator // traceable author statement // non-traceable author statement // traceable author statement // non-traceable author statement // traceable author statement // inferred by curator // non-traceable author statement // traceable author statement // non-traceable author statement // non-traceable author statement // non-traceable author statement //…	GO:0005622 // GO:0005622 // GO:0005886 // GO:0009897 // GO:0009986 // GO:0016021 // GO:0005886 // GO:0009986 // GO:0016020 // GO:0016021	intracellular // intracellular // plasma membrane // external side of plasma membrane // cell surface // integral component of membrane // plasma membrane // cell surface // membrane // integral component of membrane	non-traceable author statement // traceable author statement // traceable author statement // inferred from electronic annotation // inferred from direct assay // inferred by curator // non-traceable author statement // inferred from electronic annotation // inferred from electronic annotation // inferred from electronic annotation	GO:0001618 // GO:0005515 // GO:0015026	virus receptor activity // protein binding // coreceptor activity	inferred from electronic annotation // inferred from physical interaction // non-traceable author statement	GenMAPP
16999147	DTWD2	5.87691	5.08611e-05	6.60182	9.15687	6.53914	6.54227	6.71678	9.05308	9.13747	9.27161	6.4756	7.01264	6.81424	9.17634	9.06503	8.82115	DTWD2	#FF4500,black	NM_001308081	DTWD2	DTW domain containing 2	5q23.1	NM_001308081	RefSeq	Homo sapiens DTW domain containing 2 (DTWD2), transcript variant 2, mRNA.	100	72	13	13	FALSE	Hs.655891	brain| connective tissue| embryonic tissue| eye| kidney| lung| lymph node| muscle| pancreas| prostate| skin| stomach| testis| trachea| uterus| kidney tumor| lung tumor| non-neoplasia| normal| pancreatic tumor| prostate cancer| soft tissue/muscle tissue tumor| uterine tumor|embryoid body| blastocyst| fetus| neonate| adult	chr5	-	118172569	118324240	NM_001308081	Q8NBA8	GO:1903955	positive regulation of protein targeting to mitochondrion	inferred from mutant phenotype	---	---	---	---	---	---	---
16781999	TRDJ2	5.66799	0.00551734	4.45553	6.95837	4.32184	4.8327	4.11491	6.50141	7.0015	7.27001	4.16468	5.3742	4.19864	6.7881	6.7822	6.63029	TRDJ2	#FF4500,black	OTTHUMT00000410934	TRDJ2	T cell receptor delta joining 2	14q11	OTTHUMT00000410934	Havana transcript	T cell receptor delta joining 2[gene_biotype:TR_gene transcript_biotype:TR_gene]	100	100	14	14	FALSE	---	---	chr14	+	22925681	22925734	ENST00000390475	A0A075B6V6	---	---	---	---	---	---	---	---	---	---
16801880	LOC102723344	5.39067	0.000719325	4.09854	6.52901	4.14764	4.07336	4.07336	6.47422	6.33117	6.74984	4.24061	4.74674	4.1955	6.75171	6.22584	6.15388	LOC102723344	#FF4500,black	NR_120375	LOC102723344	uncharacterized LOC102723344	15q22	NR_120375	RefSeq	Homo sapiens uncharacterized LOC102723344 (LOC102723344), long non-coding RNA.	100	71	15	15	FALSE	---	---	chr15	+	63682335	63730499	---	---	---	---	---	---	---	---	---	---	---	---
16931766	KLHDC7B	5.1088	0.0027104	5.13022	7.48321	5.2203	5.12172	5.04319	7.42028	7.18687	7.77994	5.15669	5.62053	5.11984	7.61557	7.03615	7.20605	KLHDC7B	#FF4500,black	NM_138433	KLHDC7B	kelch domain containing 7B	22q13.33	NM_138433	RefSeq	Homo sapiens kelch domain containing 7B (KLHDC7B), mRNA.	100	100	20	20	FALSE	Hs.137007	blood| cervix| kidney| lung| mammary gland| parathyroid| uterus| breast (mammary gland) tumor| normal| uterine tumor| adult	chr22	+	50986462	50989452	NM_138433	Q96G42	GO:0016567 // GO:0016567	protein ubiquitination // protein ubiquitination	not recorded // ---	GO:0031463 // GO:0031463	Cul3-RING ubiquitin ligase complex // Cul3-RING ubiquitin ligase complex	not recorded // ---	GO:0004842 // GO:0004842	ubiquitin-protein transferase activity // ubiquitin-protein transferase activity	not recorded // ---	---
16980051	CLGN	5.02333	0.00190162	4.69464	7.02329	4.96397	4.59687	4.47751	6.98997	7.28359	6.74592	4.724	5.15639	4.58083	7.22735	7.10526	5.98042	CLGN	#FF4500,black	NM_001130675	CLGN	calmegin	4q28.3-q31.1	NM_001130675	RefSeq	Homo sapiens calmegin (CLGN), transcript variant 2, mRNA.	100	86	24	24	FALSE	Hs.86368	adrenal gland| blood| bone| brain| connective tissue| embryonic tissue| eye| heart| kidney| liver| lung| lymph node| mammary gland| pancreas| pharynx| prostate| testis| uterus|adrenal tumor| breast (mammary gland) tumor| germ cell tumor| kidney tumor| leukemia| lung tumor| normal| primitive neuroectodermal tumor of the CNS| prostate cancer| retinoblastoma| soft tissue/muscle tissue tumor| uterine…	chr4	-	141309607	141349122	NM_001130675	O14967	GO:0006457 // GO:0006461 // GO:0007338 // GO:0007339 // GO:0007338	protein folding // protein complex assembly // single fertilization // binding of sperm to zona pellucida // single fertilization	inferred from electronic annotation // inferred from electronic annotation // traceable author statement // inferred from electronic annotation // inferred from electronic annotation	GO:0005635 // GO:0005783 // GO:0005789 // GO:0016021 // GO:0005783 // GO:0016020	nuclear envelope // endoplasmic reticulum // endoplasmic reticulum membrane // integral component of membrane // endoplasmic reticulum // membrane	inferred from electronic annotation // traceable author statement // inferred from electronic annotation // inferred from electronic annotation // inferred from electronic annotation // inferred from electronic annotation	GO:0005509 // GO:0044183 // GO:0051082 // GO:0051082	calcium ion binding // protein binding involved in protein folding // unfolded protein binding // unfolded protein binding	inferred from electronic annotation // inferred from electronic annotation // inferred from electronic annotation // traceable author statement	---
16947551	C3orf80	4.62786	0.000690962	3.52699	5.73733	3.39741	3.28004	3.84108	5.51973	5.91454	5.75071	3.38104	4.01261	4.00207	5.94002	5.67224	5.00627	C3orf80	#FF4500,black	NM_001168214	C3orf80	chromosome 3 open reading frame 80	3q25.33	NM_001168214	RefSeq	Homo sapiens chromosome 3 open reading frame 80 (C3orf80), mRNA.	100	100	21	21	FALSE	Hs.729755	brain| eye| kidney| lung| uterus| kidney tumor| normal| retinoblastoma| uterine tumor| fetus	chr3	+	159943423	159946000	NM_001168214	F5H4A9	---	---	---	GO:0016021 // GO:0016020	integral component of membrane // membrane	inferred from electronic annotation // inferred from electronic annotation	---	---	---	---
16950216	IL5RA	4.6248	0.000431942	3.91028	6.11967	3.70559	3.83411	4.15358	6.04186	5.98879	6.30772	3.70259	4.32431	4.05538	6.09907	5.5397	5.34929	IL5RA	#FF4500,black	NM_000564	IL5RA	interleukin 5 receptor, alpha	3p26-p24	NM_000564	RefSeq	Homo sapiens interleukin 5 receptor, alpha (IL5RA), transcript variant 1, mRNA.	100	82	27	27	FALSE	Hs.68876	bone| brain| lung| prostate| skin| stomach| testis| trachea| gastrointestinal tumor| normal| prostate cancer| skin tumor| fetus| adult	chr3	-	3108008	3168297	NM_000564	Q01344	GO:0000165 // GO:0000186 // GO:0007165 // GO:0007173 // GO:0007264 // GO:0007265 // GO:0007411 // GO:0008283 // GO:0008286 // GO:0008543 // GO:0038043 // GO:0038095 // GO:0045087 // GO:0048010 // GO:0048011 // GO:0019221 // GO:0008283 // GO:0038043	MAPK cascade // activation of MAPKK activity // signal transduction // epidermal growth factor receptor signaling pathway // small GTPase mediated signal transduction // Ras protein signal transduction // axon guidance // cell proliferation // insulin receptor signaling pathway // fibroblast growth factor receptor signaling pathway // interleukin-5-mediated signaling pathway // Fc-epsilon recepto…	traceable author statement // traceable author statement // traceable author statement // traceable author statement // traceable author statement // traceable author statement // traceable author statement // traceable author statement // traceable author statement // traceable author statement // traceable author statement // traceable author statement // traceable author statement // traceable…	GO:0005615 // GO:0005622 // GO:0005886 // GO:0016021 // GO:0016020 // GO:0016021 // GO:0005895	extracellular space // intracellular // plasma membrane // integral component of membrane // membrane // integral component of membrane // interleukin-5 receptor complex	traceable author statement // traceable author statement // traceable author statement // inferred from electronic annotation // inferred from electronic annotation // traceable author statement // non-traceable author statement	GO:0004914 // GO:0005515 // GO:0004896 // GO:0004914	interleukin-5 receptor activity // protein binding // cytokine receptor activity // interleukin-5 receptor activity	traceable author statement // inferred from physical interaction // inferred from electronic annotation // non-traceable author statement	GenMAPP
16723662	FJX1	4.53523	0.00430147	5.51848	7.69966	5.42421	5.33302	5.76201	7.42178	7.57392	8.03154	5.36119	6.02711	5.82396	7.60347	7.42883	7.2778	FJX1	#FF4500,black	NM_014344	FJX1	four jointed box 1	11p13	NM_014344	RefSeq	Homo sapiens four jointed box 1 (FJX1), mRNA.	100	100	21	21	FALSE	Hs.39384	bone| brain| embryonic tissue| eye| intestine| kidney| liver| lung| mammary gland| ovary| pancreas| prostate| skin| thyroid| uterus| breast (mammary gland) tumor| glioma| head and neck tumor| kidney tumor| leukemia| liver tumor| non-neoplasia| normal| ovarian tumor| pancreatic tumor| prostate cancer| skin tumor| uterine tumor|embryoid body| blastocyst| fetus| adult	chr11	+	35639735	35642421	NM_014344	Q86VR8	GO:0007267 // GO:0010842 // GO:0007267	cell-cell signaling // retina layer formation // cell-cell signaling	not recorded // inferred from electronic annotation // ---	GO:0005615 // GO:0005576 // GO:0005615	extracellular space // extracellular region // extracellular space	inferred from electronic annotation // inferred from electronic annotation // traceable author statement	---	---	---	---
16927810	IGLV2-18	4.51161	0.000171862	6.0829	8.25654	5.7817	6.02361	6.38	8.15193	8.21471	8.3921	5.71692	6.51531	6.44571	8.26928	8.12787	7.9477	IGLV2-18	#FF4500,black	OTTHUMT00000321836	IGLV2-18	immunoglobulin lambda variable 2-18	22q11.2	OTTHUMT00000321836	Havana transcript	immunoglobulin lambda variable 2-18[gene_biotype:IG_gene transcript_biotype:IG_gene]	100	100	8	8	FALSE	---	---	chr22	+	23077095	23077584	ENST00000390310	A0A075B6J9	---	---	---	---	---	---	---	---	---	---
16700456	FAM89A	4.51032	0.000189552	6.55504	8.72827	6.41106	6.50167	6.73301	8.56804	8.85333	8.74911	6.28687	6.86351	6.74173	8.6961	8.66864	8.20168	FAM89A	#FF4500,black	NM_198552	FAM89A	family with sequence similarity 89, member A	1q42.2	NM_198552	RefSeq	Homo sapiens family with sequence similarity 89, member A (FAM89A), mRNA.	100	61	17	17	FALSE	Hs.38516	blood| bone| brain| connective tissue| embryonic tissue| eye| heart| intestine| lung| mammary gland| mouth| muscle| nerve| pancreas| placenta| skin| spleen| breast (mammary gland) tumor| colorectal tumor| head and neck tumor| leukemia| lung tumor| normal| pancreatic tumor| retinoblastoma| skin tumor| soft tissue/muscle tissue tumor|embryoid body| blastocyst| fetus| juvenile| adult	chr1	-	231154704	231175995	NM_198552	Q96GI7	---	---	---	---	---	---	---	---	---	---
16968213	ANXA3	4.4581	3.22416e-05	6.44831	8.60473	6.37547	6.55171	6.41167	8.56329	8.53959	8.70567	6.29799	7.05316	6.51778	8.69523	8.40442	8.15777	ANXA3	#FF4500,black	NM_005139	ANXA3	annexin A3	4q21.21	NM_005139	RefSeq	Homo sapiens annexin A3 (ANXA3), mRNA.	100	68	23	23	FALSE	Hs.480042	adipose tissue| ascites| bladder| blood| bone marrow| brain| cervix| connective tissue| ear| embryonic tissue| esophagus| eye| heart| intestine| kidney| liver| lung| lymph node| mammary gland| muscle| ovary| pancreas| pharynx| placenta| prostate| salivary gland| stomach| testis| thymus| thyroid| trachea| umbilical cord| uterus| vascular| bladder carcinoma| breast (mammary gland) tumor| cervical t…	chr4	+	79472673	79531605	NM_005139	P12429	GO:0006909 // GO:0010595 // GO:0021766 // GO:0031100 // GO:0042742 // GO:0043086 // GO:0043312 // GO:0045766 // GO:0051054 // GO:0051091 // GO:0051384 // GO:0070848	phagocytosis // positive regulation of endothelial cell migration // hippocampus development // organ regeneration // defense response to bacterium // negative regulation of catalytic activity // neutrophil degranulation // positive regulation of angiogenesis // positive regulation of DNA metabolic process // positive regulation of sequence-specific DNA binding transcription factor activity // re…	inferred from direct assay // inferred from direct assay // inferred from electronic annotation // inferred from electronic annotation // inferred from direct assay // inferred from electronic annotation // inferred from direct assay // inferred from direct assay // inferred from electronic annotation // inferred from direct assay // inferred from electronic annotation // inferred from electronic…	GO:0005737 // GO:0005886 // GO:0016020 // GO:0030424 // GO:0030425 // GO:0030670 // GO:0042581 // GO:0043025 // GO:0070062	cytoplasm // plasma membrane // membrane // axon // dendrite // phagocytic vesicle membrane // specific granule // neuronal cell body // extracellular exosome	inferred from direct assay // inferred from direct assay // inferred from direct assay // inferred from electronic annotation // inferred from electronic annotation // inferred from direct assay // inferred from direct assay // inferred from electronic annotation // inferred from direct assay	GO:0005509 // GO:0005544 // GO:0019834 // GO:0048306 // GO:0004859 // GO:0005544	calcium ion binding // calcium-dependent phospholipid binding // phospholipase A2 inhibitor activity // calcium-dependent protein binding // phospholipase inhibitor activity // calcium-dependent phospholipid binding	inferred from electronic annotation // inferred from direct assay // inferred from electronic annotation // inferred from physical interaction // inferred from electronic annotation // inferred from electronic annotation	GenMAPP
16782003	TRDC	4.36977	0.00194234	4.2536	6.38115	4.26622	4.16439	4.32559	6.04322	6.47718	6.57019	4.2122	4.75093	4.34541	6.30885	6.29433	5.93085	TRDC	#FF4500,black	OTTHUMT00000410936	TRDC	T cell receptor delta constant	14q11	OTTHUMT00000410936	Havana transcript	T cell receptor delta constant[gene_biotype:TR_gene transcript_biotype:TR_gene]	100	100	23	23	FALSE	---	---	chr14	+	22931924	22934779	ENST00000390477	A0A075B6X2	GO:0006898 // GO:0006910 // GO:0006911 // GO:0006958 // GO:0038095 // GO:0038096 // GO:0042742 // GO:0045087 // GO:0050853 // GO:0050871	receptor-mediated endocytosis // phagocytosis, recognition // phagocytosis, engulfment // complement activation, classical pathway // Fc-epsilon receptor signaling pathway // Fc-gamma receptor signaling pathway involved in phagocytosis // defense response to bacterium // innate immune response // B cell receptor signaling pathway // positive regulation of B cell activation	not recorded // not recorded // not recorded // not recorded // not recorded // not recorded // not recorded // not recorded // not recorded // not recorded	GO:0009897 // GO:0016021 // GO:0042571 // GO:0072562	external side of plasma membrane // integral component of membrane // immunoglobulin complex, circulating // blood microparticle	not recorded // inferred from electronic annotation // not recorded // not recorded	GO:0003823 // GO:0034987	antigen binding // immunoglobulin receptor binding	not recorded // not recorded	---
16831527		4.34423	0.0265256	2.89002	5.00912	2.72744	3.25723	2.59794	5.44004	5.09896	4.24217	2.52856	3.84439	2.61052	5.69886	4.76045	2.86423	.	#FF4500,black	---	---	---	---	ENST00000448331	ENSEMBL	Coiled-coil domain-containing protein 144A; Uncharacterized protein [gene_biotype:protein_coding transcript_biotype:nonsense_mediated_decay]	100	100	11	11	FALSE	---	---	chr17	+	16687737	16687794	ENST00000448331	C9JT67	---	---	---	---	---	---	---	---	---	---
17109116	TLR8-AS1	4.17573	0.00257633	3.94304	6.00507	4.09177	3.54744	4.12094	5.65505	6.10451	6.19923	3.95783	4.19137	4.21495	5.95342	5.82286	5.37546	TLR8-AS1	#FF4500,black	NR_030727	TLR8-AS1	TLR8 antisense RNA 1	Xp22.31	NR_030727	RefSeq	Homo sapiens TLR8 antisense RNA 1 (TLR8-AS1), long non-coding RNA.	100	100	15	15	FALSE	Hs.685035	---	chrX	-	12920936	12961419	---	---	---	---	---	---	---	---	---	---	---	---
16697018	RGS16	4.01134	0.00246818	6.39383	8.39792	6.6853	6.24505	6.19972	8.13516	8.34882	8.66091	6.54415	6.7089	6.22313	8.34109	8.17864	8.07106	RGS16	#FF4500,black	NM_002928	RGS16	regulator of G-protein signaling 16	1q25-q31	NM_002928	RefSeq	Homo sapiens regulator of G-protein signaling 16 (RGS16), mRNA.	100	100	22	22	FALSE	Hs.413297	adipose tissue| ascites| bladder| blood| bone marrow| brain| connective tissue| embryonic tissue| esophagus| eye| heart| intestine| kidney| liver| lung| lymph node| mammary gland| muscle| ovary| pancreas| pharynx| pituitary gland| placenta| prostate| skin| spleen| stomach| testis| thymus| thyroid| trachea| uterus| bladder carcinoma| breast (mammary gland) tumor| chondrosarcoma| colorectal tumor| …	chr1	-	182567758	182573548	NM_002928	O15492	GO:0007601 // GO:0008277 // GO:0009968 // GO:0043547	visual perception // regulation of G-protein coupled receptor protein signaling pathway // negative regulation of signal transduction // positive regulation of GTPase activity	traceable author statement // traceable author statement // inferred from electronic annotation // traceable author statement	GO:0005737 // GO:0005737 // GO:0005886 // GO:0045121 // GO:0005737 // GO:0005886	cytoplasm // cytoplasm // plasma membrane // membrane raft // cytoplasm // plasma membrane	not recorded // inferred from direct assay // not recorded // inferred from electronic annotation // --- // ---	GO:0005096 // GO:0005515 // GO:0005516 // GO:0005096 // GO:0005096	GTPase activator activity // protein binding // calmodulin binding // GTPase activator activity // GTPase activator activity	not recorded // inferred from physical interaction // traceable author statement // --- // traceable author statement	GenMAPP // GenMAPP
16833831	PNMT	4.00181	0.00241873	4.96455	6.9652	5.15226	4.79412	4.92426	6.65353	7.20486	6.98466	5.15453	5.36281	5.0537	6.96218	6.97157	6.2641	PNMT	#FF4500,black	NM_002686	PNMT	phenylethanolamine N-methyltransferase	17q12	NM_002686	RefSeq	Homo sapiens phenylethanolamine N-methyltransferase (PNMT), transcript variant 1, mRNA.	100	73	16	16	FALSE	Hs.1892	adrenal gland| brain| eye| placenta| thyroid| uterus| glioma| non-neoplasia| normal| retinoblastoma| fetus| adult	chr17	+	37824234	37826728	NM_002686	P11086	GO:0032259 // GO:0034641 // GO:0042418 // GO:0042423 // GO:0044281 // GO:0042423	methylation // cellular nitrogen compound metabolic process // epinephrine biosynthetic process // catecholamine biosynthetic process // small molecule metabolic process // catecholamine biosynthetic process	inferred from electronic annotation // traceable author statement // inferred from electronic annotation // traceable author statement // traceable author statement // inferred from electronic annotation	GO:0005829	cytosol	traceable author statement	GO:0004603 // GO:0004603 // GO:0008168 // GO:0016740	phenylethanolamine N-methyltransferase activity // phenylethanolamine N-methyltransferase activity // methyltransferase activity // transferase activity	inferred from electronic annotation // traceable author statement // inferred from electronic annotation // inferred from electronic annotation	GenMAPP // HumanCyc // MetaCyc // MetaCyc
16908037	FN1	3.97211	7.9232e-07	7.4287	9.4186	7.42246	7.35236	7.50711	9.41253	9.39203	9.45064	7.37036	7.76759	7.5687	9.50903	9.30315	9.02561	FN1	#FF6347,black	NM_001306129	FN1	fibronectin 1	2q34	NM_001306129	RefSeq	Homo sapiens fibronectin 1 (FN1), transcript variant 8, mRNA.	98	79	44	45	FALSE	Hs.203717	adipose tissue| adrenal gland| bladder| blood| bone| bone marrow| brain| cervix| connective tissue| ear| embryonic tissue| esophagus| eye| heart| intestine| kidney| larynx| liver| lung| lymph| lymph node| mammary gland| mouth| muscle| nerve| ovary| pancreas| pharynx| pituitary gland| placenta| prostate| salivary gland| skin| spleen| stomach| testis| thymus| thyroid| tonsil| trachea| umbilical cor…	chr2	-	216225163	216300895	NM_001306129	P02751	GO:0001525 // GO:0001932 // GO:0002576 // GO:0006953 // GO:0007044 // GO:0007155 // GO:0007161 // GO:0007596 // GO:0008284 // GO:0008360 // GO:0009611 // GO:0010628 // GO:0010952 // GO:0018149 // GO:0022617 // GO:0030168 // GO:0030198 // GO:0033622 // GO:0034446 // GO:0034446 // GO:0035987 // GO:0045773 // GO:0048146 // GO:0050900 // GO:0070372 // GO:1904237 // GO:2001202 // GO:0007155 // GO:0007…	angiogenesis // regulation of protein phosphorylation // platelet degranulation // acute-phase response // cell-substrate junction assembly // cell adhesion // calcium-independent cell-matrix adhesion // blood coagulation // positive regulation of cell proliferation // regulation of cell shape // response to wounding // positive regulation of gene expression // positive regulation of peptidase ac…	inferred from electronic annotation // inferred from direct assay // traceable author statement // inferred from electronic annotation // inferred from electronic annotation // non-traceable author statement // inferred from electronic annotation // traceable author statement // inferred from direct assay // inferred from electronic annotation // non-traceable author statement // inferred from di…	GO:0005576 // GO:0005576 // GO:0005577 // GO:0005605 // GO:0005615 // GO:0005793 // GO:0016324 // GO:0031012 // GO:0031012 // GO:0031093 // GO:0070062 // GO:0072562 // GO:0005576 // GO:0005578 // GO:0005604	extracellular region // extracellular region // fibrinogen complex // basal lamina // extracellular space // endoplasmic reticulum-Golgi intermediate compartment // apical plasma membrane // extracellular matrix // extracellular matrix // platelet alpha granule lumen // extracellular exosome // blood microparticle // extracellular region // proteinaceous extracellular matrix // basement membrane	non-traceable author statement // traceable author statement // inferred from direct assay // inferred from electronic annotation // inferred from direct assay // inferred from direct assay // inferred from electronic annotation // inferred from direct assay // inferred from sequence or structural similarity // traceable author statement // inferred from direct assay // inferred from direct assay…	GO:0002020 // GO:0005178 // GO:0005178 // GO:0005178 // GO:0005515 // GO:0005518 // GO:0008201 // GO:0016504 // GO:0008201	protease binding // integrin binding // integrin binding // integrin binding // protein binding // collagen binding // heparin binding // peptidase activator activity // heparin binding	inferred from physical interaction // inferred from direct assay // inferred from mutant phenotype // inferred from physical interaction // inferred from physical interaction // non-traceable author statement // non-traceable author statement // inferred from electronic annotation // inferred from electronic annotation	GenMAPP
17056105	HOXA2	3.91693	0.00135334	3.57726	5.54698	3.50733	3.58346	3.638	5.27554	5.57795	5.74838	3.52237	4.20144	3.66361	5.65534	5.35714	4.8398	HOXA2	#FF6347,black	NM_006735	HOXA2	homeobox A2	7p15.2	NM_006735	RefSeq	Homo sapiens homeobox A2 (HOXA2), mRNA.	100	90	18	18	FALSE	Hs.592177	embryonic tissue| heart| intestine| kidney| larynx| liver| lung| prostate| testis| uterus| colorectal tumor| germ cell tumor| head and neck tumor| lung tumor| normal| soft tissue/muscle tissue tumor| fetus| adult	chr7	-	27139721	27142430	NM_006735	O43364	GO:0000122 // GO:0001709 // GO:0002076 // GO:0006351 // GO:0007379 // GO:0008045 // GO:0009952 // GO:0009953 // GO:0021568 // GO:0021658 // GO:0035284 // GO:0042474 // GO:0045665 // GO:0045668 // GO:0045944 // GO:0048703 // GO:0071300 // GO:0006355 // GO:0007275 // GO:0007389 // GO:0021569 // GO:0045165 // GO:0048704	negative regulation of transcription from RNA polymerase II promoter // cell fate determination // osteoblast development // transcription, DNA-templated // segment specification // motor neuron axon guidance // anterior/posterior pattern specification // dorsal/ventral pattern formation // rhombomere 2 development // rhombomere 3 morphogenesis // brain segmentation // middle ear morphogenesis //…	inferred from electronic annotation // inferred from electronic annotation // inferred from electronic annotation // inferred from electronic annotation // inferred from electronic annotation // inferred from electronic annotation // inferred from electronic annotation // inferred from electronic annotation // inferred from electronic annotation // inferred from electronic annotation // inferred …	GO:0005654 // GO:0005634	nucleoplasm // nucleus	inferred from direct assay // inferred from electronic annotation	GO:0000978 // GO:0001078 // GO:0003677 // GO:0003700 // GO:0043565	RNA polymerase II core promoter proximal region sequence-specific DNA binding // transcriptional repressor activity, RNA polymerase II core promoter proximal region sequence-specific binding // DNA binding // transcription factor activity, sequence-specific DNA binding // sequence-specific DNA binding	inferred from electronic annotation // inferred from electronic annotation // inferred from electronic annotation // inferred from electronic annotation // inferred from electronic annotation	---
16679020	EDARADD	3.90802	0.000496802	5.97115	7.93758	6.11401	5.80783	5.97537	7.72127	8.05846	8.0105	6.08536	6.15282	6.04979	7.97459	7.9609	7.46745	EDARADD	#FF6347,black	NM_080738	EDARADD	EDAR-associated death domain	1q42.3	NM_080738	RefSeq	Homo sapiens EDAR-associated death domain (EDARADD), transcript variant B, mRNA.	100	64	16	16	FALSE	Hs.352224	adipose tissue| adrenal gland| ascites| bladder| blood| bone| bone marrow| brain| cervix| connective tissue| embryonic tissue| eye| heart| intestine| kidney| larynx| liver| lung| lymph node| mammary gland| mouth| muscle| ovary| pancreas| parathyroid| pharynx| placenta| prostate| skin| spleen| testis| thyroid| umbilical cord| uterus|adrenal tumor| breast (mammary gland) tumor| cervical tumor| colo…	chr1	+	236511562	236648026	NM_080738	Q8WWZ3	GO:0001942 // GO:0030154 // GO:0033209 // GO:0042475 // GO:0061153 // GO:0007165 // GO:0007275	hair follicle development // cell differentiation // tumor necrosis factor-mediated signaling pathway // odontogenesis of dentin-containing tooth // trachea gland development // signal transduction // multicellular organismal development	inferred from electronic annotation // inferred from electronic annotation // traceable author statement // inferred from electronic annotation // inferred from electronic annotation // inferred from electronic annotation // inferred from electronic annotation	GO:0005829 // GO:0005737	cytosol // cytoplasm	traceable author statement // inferred from electronic annotation	GO:0005515	protein binding	inferred from physical interaction	---
16773131	SGCG	3.77785	0.000991214	3.86775	5.78532	3.95255	3.87862	3.76599	5.5371	5.96348	5.82322	3.95778	4.44056	3.86165	5.86816	5.79425	4.86267	SGCG	#FF6347,black	NM_000231	SGCG	sarcoglycan gamma	13q12	NM_000231	RefSeq	Homo sapiens sarcoglycan, gamma (35kDa dystrophin-associated glycoprotein) (SGCG), mRNA.	100	89	24	24	FALSE	Hs.37167	connective tissue| heart| mammary gland| muscle| breast (mammary gland) tumor| non-neoplasia| normal| soft tissue/muscle tissue tumor| fetus| adult	chr13	+	23755060	23899304	NM_000231	Q13326	GO:0007517 // GO:0048738 // GO:0055001 // GO:0060047 // GO:0061024 // GO:0048738 // GO:0055001 // GO:0060047 // GO:0061024	muscle organ development // cardiac muscle tissue development // muscle cell development // heart contraction // membrane organization // cardiac muscle tissue development // muscle cell development // heart contraction // membrane organization	traceable author statement // not recorded // not recorded // not recorded // not recorded // --- // --- // --- // ---	GO:0005737 // GO:0005856 // GO:0005886 // GO:0016012 // GO:0016021 // GO:0042383 // GO:0005886 // GO:0016011 // GO:0016012 // GO:0016020 // GO:0042383 // GO:0042383	cytoplasm // cytoskeleton // plasma membrane // sarcoglycan complex // integral component of membrane // sarcolemma // plasma membrane // dystroglycan complex // sarcoglycan complex // membrane // sarcolemma // sarcolemma	inferred from electronic annotation // inferred from electronic annotation // traceable author statement // inferred from electronic annotation // inferred from electronic annotation // not recorded // inferred from electronic annotation // inferred from electronic annotation // traceable author statement // inferred from electronic annotation // --- // inferred from electronic annotation	GO:0005515	protein binding	inferred from physical interaction	---
16946077	IL20RB	3.71332	0.00024119	6.57569	8.4684	6.38217	6.52578	6.78923	8.30333	8.53271	8.5559	6.31376	7.01974	6.85648	8.40472	8.39325	8.06691	IL20RB	#FF6347,black	NM_144717	IL20RB	interleukin 20 receptor beta	3q22.3	NM_144717	RefSeq	Homo sapiens interleukin 20 receptor beta (IL20RB), mRNA.	100	87	20	20	FALSE	Hs.61232	bladder| brain| cervix| embryonic tissue| eye| heart| kidney| larynx| liver| lung| mouth| pharynx| skin| stomach| testis| uterus| bladder carcinoma| cervical tumor| gastrointestinal tumor| germ cell tumor| glioma| head and neck tumor| liver tumor| lung tumor| non-neoplasia| normal| primitive neuroectodermal tumor of the CNS| skin tumor| soft tissue/muscle tissue tumor| uterine tumor|embryoid body…	chr3	+	136676707	136729927	NM_144717	Q6UXL0	GO:0001808 // GO:0002437 // GO:0002765 // GO:0019221 // GO:0032689 // GO:0032703 // GO:0032733 // GO:0032753 // GO:0042130 // GO:0048873 // GO:0019221 // GO:0050863	negative regulation of type IV hypersensitivity // inflammatory response to antigenic stimulus // immune response-inhibiting signal transduction // cytokine-mediated signaling pathway // negative regulation of interferon-gamma production // negative regulation of interleukin-2 production // positive regulation of interleukin-10 production // positive regulation of interleukin-4 production // nega…	inferred from electronic annotation // inferred from electronic annotation // inferred from electronic annotation // not recorded // inferred from electronic annotation // inferred from electronic annotation // inferred from electronic annotation // inferred from electronic annotation // inferred from electronic annotation // inferred from electronic annotation // --- // inferred from electronic …	GO:0005886 // GO:0016021 // GO:0005886 // GO:0016020 // GO:0016021 // GO:0016021	plasma membrane // integral component of membrane // plasma membrane // membrane // integral component of membrane // integral component of membrane	not recorded // not recorded // --- // inferred from electronic annotation // --- // inferred from electronic annotation	GO:0004896 // GO:0042015 // GO:0004896	cytokine receptor activity // interleukin-20 binding // cytokine receptor activity	not recorded // inferred from electronic annotation // ---	---
16705810	UNC5B	3.69253	0.000497357	6.37244	8.25705	6.50598	6.29575	6.30571	8.17077	8.13644	8.44387	6.43101	6.72744	6.40824	8.29935	8.06236	7.97954	UNC5B	#FF6347,black	NM_001244889	UNC5B	unc-5 netrin receptor B	10q22.1	NM_001244889	RefSeq	Homo sapiens unc-5 netrin receptor B (UNC5B), transcript variant 2, mRNA.	100	100	25	25	FALSE	Hs.522997	adrenal gland| bladder| bone| brain| cervix| connective tissue| embryonic tissue| eye| intestine| kidney| larynx| liver| lung| lymph node| mammary gland| mouth| muscle| ovary| pancreas| prostate| skin| spleen| stomach| testis| uterus| vascular|adrenal tumor| breast (mammary gland) tumor| cervical tumor| chondrosarcoma| colorectal tumor| germ cell tumor| glioma| head and neck tumor| kidney tumor| …	chr10	+	72972292	73062635	NM_001244889	Q8IZJ1	GO:0001525 // GO:0006915 // GO:0007411 // GO:0012501 // GO:0014068 // GO:0033564 // GO:0043524 // GO:0097191 // GO:0097192 // GO:2001240 // GO:0006915 // GO:0007165 // GO:0007275	angiogenesis // apoptotic process // axon guidance // programmed cell death // positive regulation of phosphatidylinositol 3-kinase signaling // anterior/posterior axon guidance // negative regulation of neuron apoptotic process // extrinsic apoptotic signaling pathway // extrinsic apoptotic signaling pathway in absence of ligand // negative regulation of extrinsic apoptotic signaling pathway in …	inferred from electronic annotation // traceable author statement // traceable author statement // traceable author statement // inferred from mutant phenotype // inferred from electronic annotation // inferred from mutant phenotype // traceable author statement // traceable author statement // inferred from mutant phenotype // inferred from electronic annotation // inferred from electronic annot…	GO:0005886 // GO:0016021 // GO:0045121 // GO:0016020	plasma membrane // integral component of membrane // membrane raft // membrane	inferred from electronic annotation // inferred from electronic annotation // inferred from electronic annotation // inferred from electronic annotation	GO:0005515	protein binding	inferred from physical interaction	---
16931763		3.68964	2.68137e-06	6.41763	8.30111	6.31018	6.37598	6.55543	8.27348	8.33531	8.29385	6.26049	6.83326	6.65319	8.47314	8.2455	7.77061	.	#FF6347,black	---	---	---	---	ENST00000434237	ENSEMBL	havana:known chromosome:GRCh38:22:50546415:50547652:1 gene:ENSG00000226738 gene_biotype:antisense transcript_biotype:antisense	100	100	22	22	FALSE	---	---	chr22	+	50984844	50986244	---	---	---	---	---	---	---	---	---	---	---	---
16865617		3.60393	0.000203518	3.89319	5.74276	3.28742	4.02781	4.20943	5.80321	5.75064	5.67139	3.18239	4.66331	4.28558	6.14565	5.5944	4.92407	.	#FF6347,black	---	---	---	---	ENST00000585911	ENSEMBL	havana:known chromosome:GRCh38:19:55216660:55221616:1 gene:ENSG00000267649 gene_biotype:lincRNA transcript_biotype:lincRNA	100	100	23	23	FALSE	---	---	chr19	+	55728028	55732984	---	---	---	---	---	---	---	---	---	---	---	---
16793067	FERMT2	3.59439	6.74516e-06	4.46632	6.31207	4.42724	4.50473	4.46596	6.37721	6.28231	6.2744	4.35902	4.847	4.51643	6.55136	6.07273	5.49545	FERMT2	#FF6347,black	NM_001134999	FERMT2	fermitin family member 2	14q22.1	NM_001134999	RefSeq	Homo sapiens fermitin family member 2 (FERMT2), transcript variant 2, mRNA.	100	57	12	12	FALSE	Hs.509343	adipose tissue| adrenal gland| bone| bone marrow| brain| cervix| connective tissue| ear| embryonic tissue| eye| heart| intestine| kidney| larynx| liver| lung| mammary gland| muscle| ovary| pancreas| placenta| prostate| skin| spleen| stomach| testis| thymus| thyroid| uterus| vascular|adrenal tumor| breast (mammary gland) tumor| cervical tumor| chondrosarcoma| colorectal tumor| gastrointestinal tum…	chr14	-	53323986	53419221	NM_001134999	Q96AC1	GO:0007160 // GO:0007160 // GO:0007179 // GO:0007229 // GO:0008360 // GO:0016055 // GO:0033622 // GO:0034329 // GO:0034446 // GO:0048041 // GO:0072657 // GO:0007155 // GO:0016055 // GO:0034446 // GO:0048041 // GO:0072657	cell-matrix adhesion // cell-matrix adhesion // transforming growth factor beta receptor signaling pathway // integrin-mediated signaling pathway // regulation of cell shape // Wnt signaling pathway // integrin activation // cell junction assembly // substrate adhesion-dependent cell spreading // focal adhesion assembly // protein localization to membrane // cell adhesion // Wnt signaling pathway…	inferred from mutant phenotype // inferred from sequence or structural similarity // inferred from mutant phenotype // inferred from mutant phenotype // inferred from electronic annotation // inferred from mutant phenotype // inferred from mutant phenotype // traceable author statement // inferred from sequence or structural similarity // inferred from sequence or structural similarity // inferre…	GO:0001725 // GO:0005634 // GO:0005654 // GO:0005737 // GO:0005829 // GO:0005925 // GO:0005938 // GO:0009986 // GO:0031234 // GO:0031258 // GO:0031674 // GO:0031941 // GO:0005634 // GO:0005737 // GO:0005856 // GO:0005886 // GO:0005925 // GO:0016020 // GO:0030054 // GO:0042995	stress fiber // nucleus // nucleoplasm // cytoplasm // cytosol // focal adhesion // cell cortex // cell surface // extrinsic component of cytoplasmic side of plasma membrane // lamellipodium membrane // I band // filamentous actin // nucleus // cytoplasm // cytoskeleton // plasma membrane // focal adhesion // membrane // cell junction // cell projection	inferred from electronic annotation // inferred from direct assay // inferred from direct assay // inferred from direct assay // traceable author statement // inferred from direct assay // inferred from electronic annotation // inferred from electronic annotation // inferred from direct assay // inferred from electronic annotation // inferred from electronic annotation // inferred from electronic…	GO:0005515 // GO:0005547 // GO:0008289	protein binding // phosphatidylinositol-3,4,5-trisphosphate binding // lipid binding	inferred from physical interaction // inferred from direct assay // inferred from electronic annotation	---
16945497	COL6A5	3.58634	4.83233e-05	5.26213	7.10464	5.34612	5.08542	5.33984	7.00557	7.12386	7.1791	5.25239	5.76419	5.41635	7.24379	6.93145	6.45287	COL6A5	#FF6347,black	NM_001278298	COL6A5	collagen, type VI, alpha 5	3q22.1	NM_001278298	RefSeq	Homo sapiens collagen, type VI, alpha 5 (COL6A5), transcript variant 1, mRNA.	100	88	28	28	FALSE	Hs.205403	connective tissue| lung| testis| chondrosarcoma| normal| soft tissue/muscle tissue tumor| adult	chr3	+	130064359	130203688	NM_001278298	A8TX70	GO:0007155 // GO:0022617 // GO:0030198 // GO:0030574	cell adhesion // extracellular matrix disassembly // extracellular matrix organization // collagen catabolic process	inferred from electronic annotation // traceable author statement // traceable author statement // traceable author statement	GO:0005576 // GO:0005576 // GO:0005578 // GO:0005581 // GO:0031012 // GO:0005576	extracellular region // extracellular region // proteinaceous extracellular matrix // collagen trimer // extracellular matrix // extracellular region	inferred from direct assay // traceable author statement // inferred from electronic annotation // inferred from electronic annotation // inferred from sequence or structural similarity // inferred from electronic annotation	GO:0005515	protein binding	inferred from physical interaction	---
16942919	HTR1F	3.57166	0.00496401	4.51954	6.35614	4.2128	4.55163	4.74487	6.2718	6.66555	6.06555	4.12279	5.12195	4.85153	6.56823	6.3757	5.24676	HTR1F	#FF6347,black	NM_000866	HTR1F	5-hydroxytryptamine (serotonin) receptor 1F, G protein-coupled	3p12	NM_000866	RefSeq	Homo sapiens 5-hydroxytryptamine (serotonin) receptor 1F, G protein-coupled (HTR1F), mRNA.	100	100	17	17	FALSE	Hs.248136	bone marrow| pancreas| placenta| normal| adult	chr3	+	88031726	88042919	NM_000866	P30939	GO:0007187 // GO:0007193 // GO:0007210 // GO:0007210 // GO:0007210 // GO:0007268 // GO:0007165 // GO:0007186	G-protein coupled receptor signaling pathway, coupled to cyclic nucleotide second messenger // adenylate cyclase-inhibiting G-protein coupled receptor signaling pathway // serotonin receptor signaling pathway // serotonin receptor signaling pathway // serotonin receptor signaling pathway // synaptic transmission // signal transduction // G-protein coupled receptor signaling pathway	traceable author statement // inferred from mutant phenotype // inferred from direct assay // inferred from electronic annotation // inferred from mutant phenotype // traceable author statement // inferred from electronic annotation // inferred from electronic annotation	GO:0005886 // GO:0005887 // GO:0005886 // GO:0005887 // GO:0005887 // GO:0016020 // GO:0016021	plasma membrane // integral component of plasma membrane // plasma membrane // integral component of plasma membrane // integral component of plasma membrane // membrane // integral component of membrane	traceable author statement // inferred from mutant phenotype // inferred from electronic annotation // inferred from electronic annotation // traceable author statement // inferred from electronic annotation // inferred from electronic annotation	GO:0004993 // GO:0004993 // GO:0051378 // GO:0004871 // GO:0004930 // GO:0004993 // GO:0004993	serotonin receptor activity // serotonin receptor activity // serotonin binding // signal transducer activity // G-protein coupled receptor activity // serotonin receptor activity // serotonin receptor activity	inferred from direct assay // inferred from mutant phenotype // inferred from direct assay // inferred from electronic annotation // inferred from electronic annotation // inferred from electronic annotation // traceable author statement	GenMAPP // GenMAPP
16864393	ATF5	3.5617	7.01943e-06	7.54866	9.38123	7.42481	7.64893	7.56344	9.39012	9.32615	9.42565	7.3554	8.03045	7.71836	9.60939	9.1808	8.96908	ATF5	#FF6347,black	NM_001193646	ATF5	activating transcription factor 5	19q13.3	NM_001193646	RefSeq	Homo sapiens activating transcription factor 5 (ATF5), transcript variant 2, mRNA.	100	92	23	23	FALSE	Hs.9754	adrenal gland| ascites| bladder| blood| bone| bone marrow| brain| cervix| connective tissue| embryonic tissue| esophagus| eye| heart| intestine| kidney| larynx| liver| lung| lymph| lymph node| mammary gland| mouth| muscle| nerve| ovary| pancreas| pharynx| placenta| prostate| salivary gland| skin| spleen| stomach| testis| thyroid| tonsil| trachea| uterus|adrenal tumor| breast (mammary gland) tumor…	chr19	+	50431959	50437515	NM_001193646	Q9Y2D1	GO:0006355 // GO:0006357 // GO:0006366 // GO:0007623 // GO:0008285 // GO:0009791 // GO:0021891 // GO:0021930 // GO:0035264 // GO:0043066 // GO:0045444 // GO:0045892 // GO:0045893 // GO:0045893 // GO:0045944 // GO:0046605 // GO:1902750 // GO:0006351 // GO:0006355 // GO:0006357 // GO:0010468 // GO:0021889 // GO:0021988 // GO:0043066	regulation of transcription, DNA-templated // regulation of transcription from RNA polymerase II promoter // transcription from RNA polymerase II promoter // circadian rhythm // negative regulation of cell proliferation // post-embryonic development // olfactory bulb interneuron development // cerebellar granule cell precursor proliferation // multicellular organism growth // negative regulation …	inferred from direct assay // traceable author statement // inferred by curator // inferred from electronic annotation // inferred from direct assay // inferred from electronic annotation // inferred from electronic annotation // inferred from sequence or structural similarity // inferred from electronic annotation // inferred from mutant phenotype // inferred from mutant phenotype // inferred fr…	GO:0005634 // GO:0005654 // GO:0005667 // GO:0005737 // GO:0005813 // GO:0005634 // GO:0005737 // GO:0005815 // GO:0005856	nucleus // nucleoplasm // transcription factor complex // cytoplasm // centrosome // nucleus // cytoplasm // microtubule organizing center // cytoskeleton	inferred from direct assay // inferred from direct assay // inferred from electronic annotation // inferred from direct assay // inferred from direct assay // inferred from electronic annotation // inferred from electronic annotation // inferred from electronic annotation // inferred from electronic annotation	GO:0000977 // GO:0000981 // GO:0001228 // GO:0003682 // GO:0003700 // GO:0003700 // GO:0003714 // GO:0005515 // GO:0015631 // GO:0019900 // GO:0043565 // GO:0044212 // GO:0000981 // GO:0003677 // GO:0003700 // GO:0043565	RNA polymerase II regulatory region sequence-specific DNA binding // RNA polymerase II transcription factor activity, sequence-specific DNA binding // transcriptional activator activity, RNA polymerase II transcription regulatory region sequence-specific binding // chromatin binding // transcription factor activity, sequence-specific DNA binding // transcription factor activity, sequence-specific…	inferred from mutant phenotype // not recorded // inferred by curator // inferred from direct assay // inferred from direct assay // inferred from sequence or structural similarity // traceable author statement // inferred from physical interaction // inferred from direct assay // inferred from physical interaction // inferred from sequence or structural similarity // inferred from sequence or st…	GenMAPP
17010246	KCNQ5	3.55911	0.000429556	4.11713	5.94865	4.24838	3.81076	4.2495	5.88564	6.1137	5.83077	4.09423	4.23478	4.31028	6.31666	5.85422	5.10464	KCNQ5	#FF6347,black	NM_001160130	KCNQ5	potassium channel, voltage gated KQT-like subfamily Q, member 5	6q14	NM_001160130	RefSeq	Homo sapiens potassium channel, voltage gated KQT-like subfamily Q, member 5 (KCNQ5), transcript variant 2, mRNA.	100	57	12	12	FALSE	Hs.445324	bone| brain| connective tissue| eye| liver| lung| lymph node| mammary gland| prostate| stomach| testis| thyroid| chondrosarcoma| gastrointestinal tumor| germ cell tumor| head and neck tumor| liver tumor| non-neoplasia| normal| prostate cancer| retinoblastoma| soft tissue/muscle tissue tumor| fetus| adult	chr6	+	73331520	73908574	NM_001160130	Q9NR82	GO:0006461 // GO:0007268 // GO:0034765 // GO:0071805 // GO:0006810 // GO:0006811 // GO:0006813 // GO:0055085 // GO:0071805 // GO:0071805	protein complex assembly // synaptic transmission // regulation of ion transmembrane transport // potassium ion transmembrane transport // transport // ion transport // potassium ion transport // transmembrane transport // potassium ion transmembrane transport // potassium ion transmembrane transport	non-traceable author statement // traceable author statement // inferred from electronic annotation // not recorded // inferred from electronic annotation // inferred from electronic annotation // inferred from electronic annotation // inferred from electronic annotation // --- // inferred from electronic annotation	GO:0005886 // GO:0008076 // GO:0016021 // GO:0030118 // GO:0008076 // GO:0016020 // GO:0016021 // GO:0016021	plasma membrane // voltage-gated potassium channel complex // integral component of membrane // clathrin coat // voltage-gated potassium channel complex // membrane // integral component of membrane // integral component of membrane	traceable author statement // inferred from electronic annotation // not recorded // inferred from direct assay // traceable author statement // inferred from electronic annotation // --- // inferred from electronic annotation	GO:0005242 // GO:0005249 // GO:0005251 // GO:0005515 // GO:0005216 // GO:0005244 // GO:0005249 // GO:0005251 // GO:0005267	inward rectifier potassium channel activity // voltage-gated potassium channel activity // delayed rectifier potassium channel activity // protein binding // ion channel activity // voltage-gated ion channel activity // voltage-gated potassium channel activity // delayed rectifier potassium channel activity // potassium channel activity	traceable author statement // inferred from direct assay // not recorded // inferred from physical interaction // inferred from electronic annotation // inferred from electronic annotation // inferred from electronic annotation // --- // inferred from electronic annotation	---
16831550	FAM106CP	3.54474	0.000158666	5.53297	7.35865	5.58062	5.72153	5.25857	7.27503	7.48159	7.31078	5.5765	6.05032	5.21403	7.46613	7.23252	6.6159	FAM106CP	#FF6347,black	NR_026810	FAM106CP	family with sequence similarity 106, member C, pseudogene	17p11.2	NR_026810	RefSeq	Homo sapiens family with sequence similarity 106, member C, pseudogene (FAM106CP), long non-coding RNA.	100	100	10	10	FALSE	Hs.712114	brain| normal| adult	chr17	+	16692057	16693815	---	---	---	---	---	---	---	---	---	---	---	---
16992503		3.53727	0.000707606	4.42058	6.24322	4.06532	4.06258	4.94468	6.33314	6.27269	6.11514	3.93433	4.79523	5.06339	6.6189	6.05688	5.13135	.	#FF6347,black	---	---	---	---	NONHSAT105175	NONCODE	Non-coding transcript identified by NONCODE: Linc	100	100	12	12	FALSE	---	---	chr5	+	172722154	172724670	---	---	---	---	---	---	---	---	---	---	---	---
17097560	AKNA	3.52556	0.000159395	5.82828	7.64613	5.84608	5.81364	5.82493	7.64206	7.51268	7.77201	5.71441	6.18691	5.86493	7.72396	7.35692	7.16836	AKNA	#FF6347,black	NM_030767	AKNA	AT-hook transcription factor	9q32	NM_030767	RefSeq	Homo sapiens AT-hook transcription factor (AKNA), mRNA.	100	83	24	24	FALSE	Hs.494895	adipose tissue| adrenal gland| ascites| blood| bone marrow| brain| embryonic tissue| eye| heart| intestine| kidney| lung| lymph| lymph node| mammary gland| mouth| muscle| ovary| pancreas| parathyroid| pharynx| placenta| prostate| skin| spleen| testis| thymus| thyroid| tonsil| uterus| bladder carcinoma| breast (mammary gland) tumor| colorectal tumor| gastrointestinal tumor| germ cell tumor| head a…	chr9	-	117096429	117156685	NM_030767	Q7Z591	GO:0006366 // GO:0045944 // GO:0006351 // GO:0006355	transcription from RNA polymerase II promoter // positive regulation of transcription from RNA polymerase II promoter // transcription, DNA-templated // regulation of transcription, DNA-templated	inferred from direct assay // inferred from direct assay // inferred from electronic annotation // inferred from electronic annotation	GO:0005634 // GO:0016020	nucleus // membrane	inferred from electronic annotation // inferred from direct assay	GO:0000978 // GO:0001077 // GO:0003677	RNA polymerase II core promoter proximal region sequence-specific DNA binding // transcriptional activator activity, RNA polymerase II core promoter proximal region sequence-specific binding // DNA binding	inferred from direct assay // inferred from direct assay // inferred from electronic annotation	---
16767364		3.50451	0.00360025	3.27129	5.0805	3.66351	3.40632	2.50879	5.06006	4.82098	5.31771	3.84932	3.9632	2.59809	5.33262	4.5876	4.3804	.	#FF6347,black	---	---	---	---	ENST00000548900	ENSEMBL	havana:known chromosome:GRCh38:12:69353493:69354225:-1 gene:ENSG00000257764 gene_biotype:antisense transcript_biotype:antisense	100	40	8	8	FALSE	---	---	chr12	-	69746949	69748005	---	---	---	---	---	---	---	---	---	---	---	---
16738803	TCN1	3.49128	0.00113215	7.67957	9.48333	7.569	7.46915	7.95398	9.35376	9.37244	9.69731	7.51404	7.90565	7.99769	9.41775	9.29871	9.30581	TCN1	#FF6347,black	NM_001062	TCN1	transcobalamin I (vitamin B12 binding protein, R binder family)	11q11-q12	NM_001062	RefSeq	Homo sapiens transcobalamin I (vitamin B12 binding protein, R binder family) (TCN1), mRNA.	100	100	30	30	FALSE	Hs.2012	blood| bone marrow| eye| heart| intestine| larynx| liver| lung| mammary gland| muscle| pancreas| parathyroid| pharynx| prostate| salivary gland| stomach| testis| trachea| uterus| breast (mammary gland) tumor| colorectal tumor| gastrointestinal tumor| head and neck tumor| leukemia| liver tumor| normal| pancreatic tumor| prostate cancer| uterine tumor| fetus| adult	chr11	-	59620273	59634048	NM_001062	P20061	GO:0006766 // GO:0006767 // GO:0006824 // GO:0009235 // GO:0009235 // GO:0015889 // GO:0044281 // GO:0006810 // GO:0006811 // GO:0009235 // GO:0015889	vitamin metabolic process // water-soluble vitamin metabolic process // cobalt ion transport // cobalamin metabolic process // cobalamin metabolic process // cobalamin transport // small molecule metabolic process // transport // ion transport // cobalamin metabolic process // cobalamin transport	traceable author statement // traceable author statement // inferred from electronic annotation // not recorded // traceable author statement // inferred from electronic annotation // traceable author statement // inferred from electronic annotation // inferred from electronic annotation // --- // traceable author statement	GO:0005576 // GO:0005615 // GO:0005576	extracellular region // extracellular space // extracellular region	traceable author statement // inferred from direct assay // inferred from electronic annotation	GO:0031419 // GO:0031419 // GO:0031419	cobalamin binding // cobalamin binding // cobalamin binding	not recorded // --- // inferred from electronic annotation	---
17015637	ELOVL2	3.48091	0.00309889	4.4733	6.27276	4.2931	4.68974	4.4077	6.01936	6.20335	6.54545	4.4365	5.22013	4.52482	6.32505	6.08023	5.70564	ELOVL2	#FF6347,black	NM_017770	ELOVL2	ELOVL fatty acid elongase 2	6p24.2	NM_017770	RefSeq	Homo sapiens ELOVL fatty acid elongase 2 (ELOVL2), mRNA.	100	100	24	24	FALSE	Hs.656436	bladder| brain| ear| embryonic tissue| eye| kidney| liver| lung| mammary gland| muscle| nerve| parathyroid| placenta| prostate| testis| germ cell tumor| glioma| kidney tumor| liver tumor| normal| prostate cancer| retinoblastoma| blastocyst| fetus| adult	chr6	-	10980992	11044624	NM_017770	Q9NXB9	GO:0006636 // GO:0019432 // GO:0033559 // GO:0034626 // GO:0035338 // GO:0036109 // GO:0042761 // GO:0043651 // GO:0044255 // GO:0044281 // GO:0000038 // GO:0006629 // GO:0006631 // GO:0006633	unsaturated fatty acid biosynthetic process // triglyceride biosynthetic process // unsaturated fatty acid metabolic process // fatty acid elongation, polyunsaturated fatty acid // long-chain fatty-acyl-CoA biosynthetic process // alpha-linolenic acid metabolic process // very long-chain fatty acid biosynthetic process // linoleic acid metabolic process // cellular lipid metabolic process // smal…	inferred from electronic annotation // traceable author statement // traceable author statement // inferred from direct assay // traceable author statement // traceable author statement // inferred from direct assay // traceable author statement // traceable author statement // traceable author statement // inferred from electronic annotation // inferred from electronic annotation // inferred fro…	GO:0005783 // GO:0005789 // GO:0016021 // GO:0005783 // GO:0005789 // GO:0016020	endoplasmic reticulum // endoplasmic reticulum membrane // integral component of membrane // endoplasmic reticulum // endoplasmic reticulum membrane // membrane	inferred from direct assay // traceable author statement // inferred from electronic annotation // inferred from electronic annotation // inferred from electronic annotation // inferred from electronic annotation	GO:0005515 // GO:0009922 // GO:0016740 // GO:0016747	protein binding // fatty acid elongase activity // transferase activity // transferase activity, transferring acyl groups other than amino-acyl groups	inferred from physical interaction // inferred from direct assay // inferred from electronic annotation // inferred from electronic annotation	---
16753914	LYZ	3.45981	0.0069855	4.50869	6.29938	4.2908	4.76964	4.42234	6.30716	5.90593	6.60188	4.13124	5.18105	4.39976	6.46378	5.72642	5.93565	LYZ	#FF6347,black	NM_000239	LYZ	lysozyme	12q15	NM_000239	RefSeq	Homo sapiens lysozyme (LYZ), mRNA.	100	75	18	18	FALSE	Hs.524579	adipose tissue| adrenal gland| ascites| bladder| blood| bone| bone marrow| brain| connective tissue| esophagus| eye| heart| intestine| kidney| larynx| liver| lung| lymph node| mammary gland| mouth| muscle| pancreas| pharynx| placenta| salivary gland| skin| spleen| stomach| thymus| thyroid| trachea| uterus| vascular|adrenal tumor| breast (mammary gland) tumor| chondrosarcoma| colorectal tumor| eso…	chr12	+	69742121	69748014	NM_000239	P61626	GO:0001895 // GO:0006954 // GO:0019835 // GO:0042742 // GO:0044267 // GO:0008152	retina homeostasis // inflammatory response // cytolysis // defense response to bacterium // cellular protein metabolic process // metabolic process	inferred from expression pattern // traceable author statement // inferred from electronic annotation // inferred from electronic annotation // traceable author statement // inferred from electronic annotation	GO:0005576 // GO:0005615 // GO:0005615 // GO:0070062 // GO:0005576	extracellular region // extracellular space // extracellular space // extracellular exosome // extracellular region	traceable author statement // inferred from direct assay // traceable author statement // inferred from direct assay // inferred from electronic annotation	GO:0003796 // GO:0042802 // GO:0003796 // GO:0003824 // GO:0016787 // GO:0016798	lysozyme activity // identical protein binding // lysozyme activity // catalytic activity // hydrolase activity // hydrolase activity, acting on glycosyl bonds	traceable author statement // inferred from physical interaction // inferred from electronic annotation // inferred from electronic annotation // inferred from electronic annotation // inferred from electronic annotation	---
16993848	LOC100506688	3.39829	0.00153111	4.60451	6.36932	4.56822	4.77149	4.45592	6.27152	6.19833	6.60481	4.38119	5.38722	4.42487	6.70471	5.98874	5.86585	LOC100506688	#FF6347,black	NR_104614	LOC100506688	uncharacterized LOC100506688	5p15.33	NR_104614	RefSeq	Homo sapiens uncharacterized LOC100506688 (LOC100506688), transcript variant 1, long non-coding RNA.	100	77	17	17	FALSE	Hs.532063	brain| kidney| thymus| uterus| leukemia| normal| soft tissue/muscle tissue tumor	chr5	-	985230	997455	NR_104614	Q6ZSG7	---	---	---	GO:0016020 // GO:0016021	membrane // integral component of membrane	inferred from electronic annotation // inferred from electronic annotation	---	---	---	---
16980245	GYPE	3.37466	0.000271173	7.30422	9.05896	7.04277	7.59782	7.21503	9.18102	9.03508	8.95136	6.9692	8.04612	7.25667	9.23923	8.87947	8.52588	GYPE	#FF6347,black	NM_002102	GYPE	glycophorin E (MNS blood group)	4q31.1	NM_002102	RefSeq	Homo sapiens glycophorin E (MNS blood group) (GYPE), transcript variant 1, mRNA.	100	42	5	5	FALSE	Hs.728753	blood| liver| spleen| leukemia| normal| fetus	chr4	-	144792019	144826716	NM_002102	P15421	---	---	---	GO:0005886 // GO:0005887 // GO:0016020 // GO:0016021	plasma membrane // integral component of plasma membrane // membrane // integral component of membrane	traceable author statement // traceable author statement // inferred from electronic annotation // inferred from electronic annotation	---	---	---	---
16709713	SLC18A2	3.36352	0.000276189	7.22061	8.97058	7.26675	7.02025	7.3544	8.82484	8.97298	9.10075	7.15656	7.40788	7.37485	8.84526	8.84789	8.63122	SLC18A2	#FF6347,black	NM_003054	SLC18A2	solute carrier family 18 (vesicular monoamine transporter), member 2	10q25	NM_003054	RefSeq	Homo sapiens solute carrier family 18 (vesicular monoamine transporter), member 2 (SLC18A2), mRNA.	100	92	23	23	FALSE	Hs.596992	adrenal gland| blood| bone| brain| cervix| connective tissue| embryonic tissue| eye| kidney| liver| lung| mammary gland| muscle| pancreas| placenta| prostate| skin| stomach| testis| thyroid| uterus|adrenal tumor| breast (mammary gland) tumor| chondrosarcoma| gastrointestinal tumor| germ cell tumor| head and neck tumor| kidney tumor| liver tumor| non-neoplasia| normal| primitive neuroectodermal tu…	chr10	+	119000584	119038941	NM_003054	Q05940	GO:0001975 // GO:0007268 // GO:0007269 // GO:0007626 // GO:0009636 // GO:0009791 // GO:0015844 // GO:0015872 // GO:0042137 // GO:0055085 // GO:0098700 // GO:1903427 // GO:0006810 // GO:0006836 // GO:0055085	response to amphetamine // synaptic transmission // neurotransmitter secretion // locomotory behavior // response to toxic substance // post-embryonic development // monoamine transport // dopamine transport // sequestering of neurotransmitter // transmembrane transport // neurotransmitter loading into synaptic vesicle // negative regulation of reactive oxygen species biosynthetic process // tran…	inferred from electronic annotation // traceable author statement // traceable author statement // inferred from electronic annotation // inferred from electronic annotation // inferred from electronic annotation // traceable author statement // traceable author statement // non-traceable author statement // traceable author statement // traceable author statement // non-traceable author statemen…	GO:0005886 // GO:0005887 // GO:0008021 // GO:0016020 // GO:0070083 // GO:0016020 // GO:0016021 // GO:0030659 // GO:0031410	plasma membrane // integral component of plasma membrane // synaptic vesicle // membrane // clathrin-sculpted monoamine transport vesicle membrane // membrane // integral component of membrane // cytoplasmic vesicle membrane // cytoplasmic vesicle	traceable author statement // traceable author statement // traceable author statement // traceable author statement // traceable author statement // inferred from electronic annotation // inferred from electronic annotation // inferred from electronic annotation // inferred from electronic annotation	GO:0008504	monoamine transmembrane transporter activity	traceable author statement	---
16694158	PKLR	3.32896	6.49619e-05	7.23486	8.96994	7.06229	7.16183	7.4516	8.89516	9.0519	8.95842	7.04894	7.62667	7.5083	9.00458	8.95152	8.49265	PKLR	#FF6347,black	NM_000298	PKLR	pyruvate kinase, liver and RBC	1q21	NM_000298	RefSeq	Homo sapiens pyruvate kinase, liver and RBC (PKLR), transcript variant 1, mRNA.	100	96	23	23	FALSE	Hs.95990	kidney| liver| lung| skin| normal| fetus| adult	chr1	-	155259084	155271225	NM_000298	P30613	GO:0001666 // GO:0005975 // GO:0006006 // GO:0006112 // GO:0006754 // GO:0007584 // GO:0009408 // GO:0009749 // GO:0010226 // GO:0031018 // GO:0031325 // GO:0032869 // GO:0033198 // GO:0042866 // GO:0044281 // GO:0051591 // GO:0051707 // GO:0061621 // GO:0005975 // GO:0006096 // GO:0008152 // GO:0010038 // GO:0014070 // GO:0016310	response to hypoxia // carbohydrate metabolic process // glucose metabolic process // energy reserve metabolic process // ATP biosynthetic process // response to nutrient // response to heat // response to glucose // response to lithium ion // endocrine pancreas development // positive regulation of cellular metabolic process // cellular response to insulin stimulus // response to ATP // pyruvate…	inferred from electronic annotation // traceable author statement // traceable author statement // traceable author statement // inferred from electronic annotation // inferred from electronic annotation // inferred from electronic annotation // inferred from electronic annotation // inferred from electronic annotation // traceable author statement // traceable author statement // inferred from e…	GO:0005829 // GO:0070062 // GO:0005829	cytosol // extracellular exosome // cytosol	traceable author statement // inferred from direct assay // inferred from electronic annotation	GO:0000287 // GO:0004743 // GO:0005524 // GO:0016301 // GO:0030955 // GO:0000166 // GO:0003824 // GO:0004743 // GO:0004743 // GO:0016740 // GO:0046872	magnesium ion binding // pyruvate kinase activity // ATP binding // kinase activity // potassium ion binding // nucleotide binding // catalytic activity // pyruvate kinase activity // pyruvate kinase activity // transferase activity // metal ion binding	inferred from electronic annotation // non-traceable author statement // inferred from electronic annotation // inferred from electronic annotation // inferred from electronic annotation // inferred from electronic annotation // inferred from electronic annotation // inferred from electronic annotation // traceable author statement // inferred from electronic annotation // inferred from electroni…	GenMAPP // HumanCyc // HumanCyc // HumanCyc // HumanCyc // HumanCyc // HumanCyc // MetaCyc // MetaCyc // MetaCyc // MetaCyc // MetaCyc // MetaCyc // MetaCyc // MetaCyc // MetaCyc // MetaCyc // MetaCyc // MetaCyc // MetaCyc // MetaCyc // MetaCyc // MetaCyc // MetaCyc // MetaCyc // MetaCyc
16985950	MAP1B	3.30175	4.66304e-06	8.17431	9.89754	8.2272	8.04741	8.24039	9.8526	9.9057	9.93318	8.1287	8.46077	8.32616	9.92108	9.74934	9.58229	MAP1B	#FF6347,black	NM_005909	MAP1B	microtubule associated protein 1B	5q13	NM_005909	RefSeq	Homo sapiens microtubule-associated protein 1B (MAP1B), mRNA.	100	68	15	15	FALSE	Hs.335079	adipose tissue| adrenal gland| bladder| blood| bone| bone marrow| brain| connective tissue| ear| embryonic tissue| esophagus| eye| heart| intestine| kidney| larynx| liver| lung| lymph node| mammary gland| muscle| nerve| ovary| pancreas| pituitary gland| placenta| prostate| salivary gland| skin| spleen| stomach| testis| trachea| umbilical cord| uterus| vascular| breast (mammary gland) tumor| chond…	chr5	+	71403061	71505851	NM_005909	A5D6X1	GO:0001578 // GO:0009987 // GO:0016358 // GO:0032387 // GO:0045773 // GO:0047497 // GO:0048675 // GO:0061162 // GO:0000226 // GO:0007399 // GO:0007409	microtubule bundle formation // cellular process // dendrite development // negative regulation of intracellular transport // positive regulation of axon extension // mitochondrion transport along microtubule // axon extension // establishment of monopolar cell polarity // microtubule cytoskeleton organization // nervous system development // axonogenesis	inferred from electronic annotation // inferred from direct assay // inferred from electronic annotation // inferred from electronic annotation // inferred from electronic annotation // inferred from electronic annotation // inferred from electronic annotation // inferred from electronic annotation // inferred from electronic annotation // inferred from electronic annotation // inferred from elec…	GO:0001750 // GO:0005737 // GO:0005829 // GO:0005874 // GO:0005875 // GO:0005886 // GO:0030054 // GO:0043197 // GO:0097481 // GO:0005737 // GO:0005856 // GO:0014069 // GO:0042995 // GO:0045202	photoreceptor outer segment // cytoplasm // cytosol // microtubule // microtubule associated complex // plasma membrane // cell junction // dendritic spine // neuronal postsynaptic density // cytoplasm // cytoskeleton // postsynaptic density // cell projection // synapse	inferred from electronic annotation // inferred from direct assay // inferred from electronic annotation // inferred from electronic annotation // traceable author statement // inferred from direct assay // inferred from electronic annotation // inferred from electronic annotation // inferred from electronic annotation // inferred from electronic annotation // inferred from electronic annotation …	GO:0005198 // GO:0005515 // GO:0008017	structural molecule activity // protein binding // microtubule binding	non-traceable author statement // inferred from physical interaction // inferred from electronic annotation	---
16873528	LOC645553	3.29766	0.013503	5.5896	7.31104	5.5289	5.43106	5.78529	7.17007	7.70967	6.943	5.40768	6.01315	5.7983	7.46396	7.58525	6.13957	LOC645553	#FF6347,black	XR_244001	LOC645553	uncharacterized LOC645553	19q13.32	XR_244001	RefSeq	PREDICTED: Homo sapiens uncharacterized LOC645553 (LOC645553), transcript variant X2, misc_RNA.	100	100	14	14	FALSE	Hs.613068	brain| liver| lung| skin| glioma| lung tumor| normal| skin tumor| adult	chr19	-	46692287	46706319	---	---	---	---	---	---	---	---	---	---	---	---
16695769	SH2D1B	3.29385	0.00353137	4.09023	5.81	4.10112	4.16858	3.99576	5.46422	5.87134	6.03613	4.13873	4.82242	4.09958	5.74992	5.57881	5.18126	SH2D1B	#FF6347,black	NM_053282	SH2D1B	SH2 domain containing 1B	1q23.3	NM_053282	RefSeq	Homo sapiens SH2 domain containing 1B (SH2D1B), mRNA.	100	85	22	22	FALSE	Hs.350581	blood| kidney| lung| muscle| pharynx| skin| spleen| stomach| gastrointestinal tumor| normal| skin tumor| adult	chr1	-	162365056	162381928	NM_053282	O14796	GO:0002366 // GO:0002717 // GO:0045089 // GO:0050776	leukocyte activation involved in immune response // positive regulation of natural killer cell mediated immunity // positive regulation of innate immune response // regulation of immune response	inferred from sequence or structural similarity // inferred from sequence or structural similarity // inferred from sequence or structural similarity // traceable author statement	GO:0005622 // GO:0005829	intracellular // cytosol	inferred from direct assay // traceable author statement	GO:0005515 // GO:0030674	protein binding // protein binding, bridging	inferred from physical interaction // traceable author statement	---
17099726	PPP1R26-AS1	3.28805	0.00035618	5.57372	7.29095	5.736	5.64048	5.31112	7.20886	7.44441	7.20641	5.71161	6.08091	5.4226	7.45019	7.19801	6.44952	PPP1R26-AS1	#FF6347,black	NR_038969	PPP1R26-AS1	PPP1R26 antisense RNA 1	---	NR_038969	RefSeq	Homo sapiens PPP1R26 antisense RNA 1 (PPP1R26-AS1), long non-coding RNA.	100	100	24	24	FALSE	Hs.561897 // Hs.634397	intestine| testis| colorectal tumor| germ cell tumor| normal| soft tissue/muscle tissue tumor| adult // brain| intestine| liver| muscle| ovary| germ cell tumor| normal| ovarian tumor| adult	chr9	-	138354564	138364095	---	---	---	---	---	---	---	---	---	---	---	---
16854316	OSBPL1A	3.26367	0.00125586	5.16277	6.86926	5.29991	5.13324	5.0433	6.72565	6.76037	7.09262	5.17338	5.61347	5.01631	6.91646	6.51759	6.3802	OSBPL1A	#FF6347,black	NM_001242508	OSBPL1A	oxysterol binding protein-like 1A	18q11.1	NM_001242508	RefSeq	Homo sapiens oxysterol binding protein-like 1A (OSBPL1A), transcript variant 3, mRNA.	100	59	16	16	FALSE	Hs.370725	adipose tissue| ascites| bone| bone marrow| brain| cervix| connective tissue| embryonic tissue| eye| heart| intestine| kidney| larynx| liver| lung| lymph node| mammary gland| mouth| muscle| nerve| ovary| pancreas| parathyroid| pharynx| pituitary gland| placenta| prostate| skin| spleen| stomach| testis| trachea| uterus| breast (mammary gland) tumor| chondrosarcoma| colorectal tumor| gastrointestin…	chr18	-	21742008	21977833	NM_001242508	Q9BXW6	GO:0006869 // GO:0008203 // GO:0016192 // GO:0019886 // GO:0006810	lipid transport // cholesterol metabolic process // vesicle-mediated transport // antigen processing and presentation of exogenous peptide antigen via MHC class II // transport	inferred from electronic annotation // non-traceable author statement // non-traceable author statement // traceable author statement // inferred from electronic annotation	GO:0005622 // GO:0005634 // GO:0005654 // GO:0005737 // GO:0005765 // GO:0005770 // GO:0070062 // GO:0005768 // GO:0005770	intracellular // nucleus // nucleoplasm // cytoplasm // lysosomal membrane // late endosome // extracellular exosome // endosome // late endosome	inferred by curator // inferred from direct assay // inferred from direct assay // inferred from direct assay // traceable author statement // inferred from direct assay // inferred from direct assay // inferred from electronic annotation // inferred from electronic annotation	GO:0005515 // GO:0005543 // GO:0015485 // GO:0008289	protein binding // phospholipid binding // cholesterol binding // lipid binding	inferred from physical interaction // non-traceable author statement // inferred from direct assay // inferred from electronic annotation	---
17021596	RRAGD	3.25068	0.000601992	5.29458	6.99532	4.93272	5.51455	5.37472	6.85559	6.96217	7.1524	4.87391	6.11562	5.39787	7.10546	6.75183	6.428	RRAGD	#FF6347,black	NM_021244	RRAGD	Ras-related GTP binding D	6q15	NM_021244	RefSeq	Homo sapiens Ras-related GTP binding D (RRAGD), mRNA.	100	88	15	15	FALSE	Hs.31712	ascites| blood| bone| bone marrow| brain| connective tissue| ear| embryonic tissue| eye| heart| intestine| kidney| liver| lung| lymph node| mammary gland| mouth| muscle| nerve| pancreas| parathyroid| pituitary gland| placenta| prostate| skin| testis| thymus| thyroid| uterus| breast (mammary gland) tumor| chondrosarcoma| gastrointestinal tumor| germ cell tumor| glioma| head and neck tumor| kidney …	chr6	-	90074335	90121995	NM_021244	Q9NQL2	GO:0006367 // GO:0007050 // GO:0008286 // GO:0009267 // GO:0010467 // GO:0010506 // GO:0016236 // GO:0032008 // GO:0032008 // GO:0034613 // GO:0071230 // GO:0071230 // GO:0009267 // GO:0010506 // GO:0032008 // GO:0071230	transcription initiation from RNA polymerase II promoter // cell cycle arrest // insulin receptor signaling pathway // cellular response to starvation // gene expression // regulation of autophagy // macroautophagy // positive regulation of TOR signaling // positive regulation of TOR signaling // cellular protein localization // cellular response to amino acid stimulus // cellular response to ami…	traceable author statement // traceable author statement // traceable author statement // not recorded // traceable author statement // not recorded // traceable author statement // not recorded // non-traceable author statement // inferred from sequence or structural similarity // not recorded // inferred from sequence or structural similarity // --- // --- // --- // ---	GO:0005634 // GO:0005737 // GO:0005764 // GO:0005829 // GO:0034448 // GO:1990131 // GO:0005634 // GO:0005737 // GO:0005764 // GO:0034448 // GO:1990131	nucleus // cytoplasm // lysosome // cytosol // EGO complex // Gtr1-Gtr2 GTPase complex // nucleus // cytoplasm // lysosome // EGO complex // Gtr1-Gtr2 GTPase complex	inferred from direct assay // inferred from direct assay // inferred from direct assay // traceable author statement // not recorded // not recorded // inferred from electronic annotation // inferred from electronic annotation // inferred from electronic annotation // --- // ---	GO:0003924 // GO:0005515 // GO:0005525 // GO:0046982 // GO:0000166 // GO:0003924	GTPase activity // protein binding // GTP binding // protein heterodimerization activity // nucleotide binding // GTPase activity	not recorded // inferred from physical interaction // inferred from electronic annotation // inferred from physical interaction // inferred from electronic annotation // ---	---
16866501	PLPPR3	3.21398	0.00100825	6.32637	8.01074	6.18107	6.21604	6.55219	7.80667	8.01305	8.18744	6.10579	6.63167	6.61224	7.91439	7.90447	7.64259	PLPPR3	#FF6347,black	NM_001270366	PLPPR3	phospholipid phosphatase related 3	19p13.3	NM_001270366	RefSeq	Homo sapiens phospholipid phosphatase related 3 (PLPPR3), transcript variant 2, mRNA.	95	95	20	21	FALSE	Hs.546439 // Hs.745399	bone| bone marrow| brain| embryonic tissue| eye| intestine| liver| pancreas| testis| chondrosarcoma| gastrointestinal tumor| germ cell tumor| liver tumor| normal| pancreatic tumor| primitive neuroectodermal tumor of the CNS| retinoblastoma|embryoid body| blastocyst| fetus| adult // brain| embryonic tissue| normal| fetus| adult	chr19	-	812518	821967	NM_001270366	Q6T4P5	GO:0006644 // GO:0007165 // GO:0046839 // GO:0006644 // GO:0007165 // GO:0046839	phospholipid metabolic process // signal transduction // phospholipid dephosphorylation // phospholipid metabolic process // signal transduction // phospholipid dephosphorylation	not recorded // not recorded // not recorded // --- // --- // ---	GO:0005887 // GO:0005887 // GO:0016020 // GO:0016021	integral component of plasma membrane // integral component of plasma membrane // membrane // integral component of membrane	not recorded // --- // inferred from electronic annotation // inferred from electronic annotation	GO:0008195 // GO:0042577 // GO:0016787 // GO:0042577	phosphatidate phosphatase activity // lipid phosphatase activity // hydrolase activity // lipid phosphatase activity	inferred from electronic annotation // not recorded // inferred from electronic annotation // ---	---
16730033	CCDC67	3.18824	0.000918582	4.47874	6.1515	4.78433	4.34554	4.24812	6.04362	6.05498	6.33643	4.73724	4.86071	4.21081	6.04963	5.7568	5.56175	CCDC67	#FF6347,black	NM_181645	CCDC67	coiled-coil domain containing 67	11q21	NM_181645	RefSeq	Homo sapiens coiled-coil domain containing 67 (CCDC67), mRNA.	100	57	13	13	FALSE	Hs.436625	brain| connective tissue| lung| prostate| salivary gland| testis| normal| soft tissue/muscle tissue tumor| adult	chr11	+	93063137	93171653	NM_181645	Q05D60	GO:0007099 // GO:0030030 // GO:0098535 // GO:0098535 // GO:1903251 // GO:1903251 // GO:0007099 // GO:0098535 // GO:0098535 // GO:1903251 // GO:1903251	centriole replication // cell projection organization // de novo centriole assembly // de novo centriole assembly // multi-ciliated epithelial cell differentiation // multi-ciliated epithelial cell differentiation // centriole replication // de novo centriole assembly // de novo centriole assembly // multi-ciliated epithelial cell differentiation // multi-ciliated epithelial cell differentiation	not recorded // inferred from electronic annotation // not recorded // inferred from sequence or structural similarity // not recorded // inferred from sequence or structural similarity // --- // --- // inferred from electronic annotation // --- // inferred from electronic annotation	GO:0005814 // GO:0098536 // GO:0098536 // GO:0005737 // GO:0005814 // GO:0098536 // GO:0098536 // GO:0016020 // GO:0016021	centriole // deuterosome // deuterosome // cytoplasm // centriole // deuterosome // deuterosome // membrane // integral component of membrane	not recorded // not recorded // inferred from sequence or structural similarity // inferred from electronic annotation // --- // --- // inferred from electronic annotation // inferred from electronic annotation // inferred from electronic annotation	GO:0005515	protein binding	inferred from physical interaction	---
16942917		3.17101	0.00240602	3.12369	4.78863	3.16215	3.01969	3.18377	4.67977	4.59699	5.04814	3.1479	3.3464	3.19218	4.86615	4.25367	4.2582	.	#FF6347,black	---	---	---	---	ENST00000408132	ENSEMBL	RNA, U6atac small nuclear 6, pseudogene [gene_biotype:snRNA transcript_biotype:snRNA]	100	100	14	14	FALSE	---	---	chr3	+	87959370	87959495	---	---	---	---	---	---	---	---	---	---	---	---
17009615	LOC730101	3.16777	0.00076946	5.59293	7.2564	5.81295	5.43392	5.50308	7.05386	7.40089	7.29292	5.75819	5.87098	5.51382	7.35084	7.26791	6.65594	LOC730101	#FF6347,black	NR_024403	LOC730101	uncharacterized LOC730101	6p12.2	NR_024403	RefSeq	Homo sapiens uncharacterized LOC730101 (LOC730101), transcript variant 1, long non-coding RNA.	100	100	17	17	FALSE	Hs.7921	blood| bone| bone marrow| brain| connective tissue| embryonic tissue| eye| heart| intestine| kidney| liver| lung| mammary gland| mouth| muscle| parathyroid| placenta| testis| trachea| uterus| chondrosarcoma| colorectal tumor| germ cell tumor| head and neck tumor| kidney tumor| liver tumor| lung tumor| non-neoplasia| normal| primitive neuroectodermal tumor of the CNS| retinoblastoma|embryoid body|…	chr6	+	52529199	52533951	---	---	---	---	---	---	---	---	---	---	---	---
17022139	BVES	3.16042	0.00114419	4.18819	5.8483	3.55396	4.56382	4.26994	5.77355	5.75744	6.00085	3.47329	5.12403	4.36252	6.13749	5.27467	5.20304	BVES	#FF6347,black	NM_001199563	BVES	blood vessel epicardial substance	6q21	NM_001199563	RefSeq	Homo sapiens blood vessel epicardial substance (BVES), transcript variant C, mRNA.	100	89	24	24	FALSE	Hs.221660	blood| bone marrow| brain| connective tissue| ear| embryonic tissue| esophagus| heart| liver| lung| mammary gland| muscle| parathyroid| skin| testis| trachea| uterus| bladder carcinoma| chondrosarcoma| esophageal tumor| leukemia| liver tumor| lung tumor| non-neoplasia| normal| skin tumor| soft tissue/muscle tissue tumor|embryoid body| fetus| juvenile| adult	chr6	-	105544697	105585049	NM_001199563	Q8NE79	GO:0001921 // GO:0002027 // GO:0002244 // GO:0007517 // GO:0008360 // GO:0016192 // GO:0034446 // GO:0040017 // GO:0042391 // GO:0043087 // GO:0048278 // GO:0060931 // GO:0060973 // GO:0090136 // GO:2001135 // GO:0001921 // GO:0007155 // GO:0007275 // GO:0008360 // GO:0016192 // GO:0034446 // GO:0040017 // GO:0043087	positive regulation of receptor recycling // regulation of heart rate // hematopoietic progenitor cell differentiation // muscle organ development // regulation of cell shape // vesicle-mediated transport // substrate adhesion-dependent cell spreading // positive regulation of locomotion // regulation of membrane potential // regulation of GTPase activity // vesicle docking // sinoatrial node cel…	inferred from sequence or structural similarity // inferred from electronic annotation // inferred from electronic annotation // non-traceable author statement // inferred from sequence or structural similarity // inferred from sequence or structural similarity // inferred from sequence or structural similarity // inferred from sequence or structural similarity // inferred from electronic annotat…	GO:0005886 // GO:0005923 // GO:0016021 // GO:0016021 // GO:0016328 // GO:0031253 // GO:0005886 // GO:0005923 // GO:0016020 // GO:0016021 // GO:0016328 // GO:0030054	plasma membrane // bicellular tight junction // integral component of membrane // integral component of membrane // lateral plasma membrane // cell projection membrane // plasma membrane // bicellular tight junction // membrane // integral component of membrane // lateral plasma membrane // cell junction	inferred from sequence or structural similarity // inferred from direct assay // inferred from direct assay // non-traceable author statement // inferred from direct assay // inferred from electronic annotation // inferred from electronic annotation // inferred from electronic annotation // inferred from electronic annotation // inferred from electronic annotation // inferred from electronic anno…	GO:0005198 // GO:0030552	structural molecule activity // cAMP binding	inferred from direct assay // inferred from electronic annotation	---
16697138	COLGALT2	3.11033	1.0785e-06	6.99453	8.6316	6.88713	7.02502	7.06544	8.65287	8.62051	8.62118	6.79368	7.43755	7.14984	8.7296	8.49042	8.12799	COLGALT2	#FF6347,black	NM_001303420	COLGALT2	collagen beta(1-O)galactosyltransferase 2	1q25	NM_001303420	RefSeq	Homo sapiens collagen beta(1-O)galactosyltransferase 2 (COLGALT2), transcript variant 2, mRNA.	100	77	23	23	FALSE	Hs.387995	adrenal gland| blood| bone| bone marrow| brain| connective tissue| embryonic tissue| eye| heart| intestine| kidney| lung| mammary gland| muscle| pancreas| pituitary gland| prostate| testis| thymus| trachea| uterus|adrenal tumor| chondrosarcoma| gastrointestinal tumor| germ cell tumor| glioma| kidney tumor| leukemia| non-neoplasia| normal| pancreatic tumor| primitive neuroectodermal tumor of the C…	chr1	-	183898796	184006863	NM_001303420	Q8IYK4	GO:0008152 // GO:0030198	metabolic process // extracellular matrix organization	inferred from electronic annotation // traceable author statement	GO:0005788 // GO:0005783 // GO:0005788	endoplasmic reticulum lumen // endoplasmic reticulum // endoplasmic reticulum lumen	traceable author statement // inferred from electronic annotation // inferred from electronic annotation	GO:0005515 // GO:0050211 // GO:0016740 // GO:0016757	protein binding // procollagen galactosyltransferase activity // transferase activity // transferase activity, transferring glycosyl groups	inferred from physical interaction // inferred from electronic annotation // inferred from electronic annotation // inferred from electronic annotation	---
17002895		3.10251	0.0118682	3.77822	5.41166	3.95497	3.66407	3.69773	4.8972	5.54305	5.6802	3.82834	4.04991	3.78764	5.27044	5.25078	4.61211	.	#FF6347,black	---	---	---	---	BC038557	GenBank	Homo sapiens, clone IMAGE:3451831, mRNA.	87	100	20	23	FALSE	Hs.519771	placenta| germ cell tumor| adult	chr5	-	172720132	172721732	---	---	---	---	---	---	---	---	---	---	---	---
16991527	CYFIP2	3.09352	3.88513e-05	6.34393	7.97318	6.19068	6.49177	6.33359	7.99885	8.02603	7.89116	6.17221	6.92672	6.4308	8.14507	7.90838	7.30304	CYFIP2	#FF6347,black	NM_001037333	CYFIP2	cytoplasmic FMR1 interacting protein 2	5q33.3	NM_001037333	RefSeq	Homo sapiens cytoplasmic FMR1 interacting protein 2 (CYFIP2), transcript variant 1, mRNA.	100	56	19	19	FALSE	Hs.519702	adrenal gland| blood| bone marrow| brain| cervix| connective tissue| embryonic tissue| eye| heart| intestine| kidney| liver| lung| lymph| lymph node| mammary gland| mouth| muscle| nerve| ovary| pancreas| pharynx| pituitary gland| placenta| prostate| skin| spleen| stomach| testis| thymus| thyroid| tonsil| umbilical cord| uterus| vascular| breast (mammary gland) tumor| chondrosarcoma| colorectal tu…	chr5	+	156693089	156822606	NM_001037333	Q96F07	GO:0006915 // GO:0007264 // GO:0016337 // GO:0038096 // GO:0045087 // GO:0045862 // GO:0048010 // GO:0097202 // GO:0006915 // GO:0007155	apoptotic process // small GTPase mediated signal transduction // single organismal cell-cell adhesion // Fc-gamma receptor signaling pathway involved in phagocytosis // innate immune response // positive regulation of proteolysis // vascular endothelial growth factor receptor signaling pathway // activation of cysteine-type endopeptidase activity // apoptotic process // cell adhesion	inferred from direct assay // traceable author statement // inferred from direct assay // traceable author statement // traceable author statement // inferred from direct assay // traceable author statement // inferred from direct assay // inferred from electronic annotation // inferred from electronic annotation	GO:0005737 // GO:0005829 // GO:0016020 // GO:0030054 // GO:0043005 // GO:0045202 // GO:0048471 // GO:0070062 // GO:0005737 // GO:0045202 // GO:0048471	cytoplasm // cytosol // membrane // cell junction // neuron projection // synapse // perinuclear region of cytoplasm // extracellular exosome // cytoplasm // synapse // perinuclear region of cytoplasm	inferred from direct assay // traceable author statement // inferred from direct assay // inferred from electronic annotation // inferred from electronic annotation // inferred from direct assay // inferred from direct assay // inferred from direct assay // inferred from electronic annotation // inferred from electronic annotation // inferred from electronic annotation	GO:0005515	protein binding	inferred from physical interaction	---
16988837	SLC27A6	3.07534	0.00106081	5.21153	6.83227	5.05212	5.15489	5.40448	6.63471	7.01443	6.82272	4.84042	5.74436	5.47253	6.78487	6.87352	5.94242	SLC27A6	#FF6347,black	NM_001017372	SLC27A6	solute carrier family 27 (fatty acid transporter), member 6	5q23.3	NM_001017372	RefSeq	Homo sapiens solute carrier family 27 (fatty acid transporter), member 6 (SLC27A6), transcript variant 2, mRNA.	100	75	21	21	FALSE	Hs.49765	adrenal gland| brain| embryonic tissue| heart| kidney| lung| mammary gland| mouth| ovary| pharynx| placenta| testis| thymus| uterus|adrenal tumor| glioma| kidney tumor| normal| uterine tumor|embryoid body| fetus| adult	chr5	+	127873706	128369335	NM_001017372	Q9Y2P4	GO:0000038 // GO:0001676 // GO:0001676 // GO:0015909 // GO:0055085 // GO:0006629 // GO:0006631 // GO:0006810 // GO:0006869 // GO:0008152 // GO:0015908	very long-chain fatty acid metabolic process // long-chain fatty acid metabolic process // long-chain fatty acid metabolic process // long-chain fatty acid transport // transmembrane transport // lipid metabolic process // fatty acid metabolic process // transport // lipid transport // metabolic process // fatty acid transport	traceable author statement // inferred from electronic annotation // traceable author statement // traceable author statement // traceable author statement // inferred from electronic annotation // inferred from electronic annotation // inferred from electronic annotation // inferred from electronic annotation // inferred from electronic annotation // inferred from electronic annotation	GO:0005886 // GO:0016021 // GO:0042383 // GO:0005886 // GO:0016020	plasma membrane // integral component of membrane // sarcolemma // plasma membrane // membrane	traceable author statement // inferred from electronic annotation // inferred from electronic annotation // inferred from electronic annotation // inferred from electronic annotation	GO:0000166 // GO:0004467 // GO:0031957 // GO:0003824 // GO:0004467 // GO:0016874	nucleotide binding // long-chain fatty acid-CoA ligase activity // very long-chain fatty acid-CoA ligase activity // catalytic activity // long-chain fatty acid-CoA ligase activity // ligase activity	inferred from electronic annotation // inferred from electronic annotation // inferred from electronic annotation // inferred from electronic annotation // traceable author statement // inferred from electronic annotation	---
16842850	DHRS13	3.07292	0.000211367	6.18032	7.79993	6.17527	6.1228	6.24049	7.64498	7.84722	7.89555	6.06612	6.5258	6.23278	7.82147	7.68102	7.31752	DHRS13	#FF6347,black	NM_144683	DHRS13	dehydrogenase/reductase (SDR family) member 13	17q11.2	NM_144683	RefSeq	Homo sapiens dehydrogenase/reductase (SDR family) member 13 (DHRS13), mRNA.	100	100	21	21	FALSE	Hs.631760	blood| bone| brain| cervix| connective tissue| embryonic tissue| esophagus| eye| heart| intestine| kidney| lung| mammary gland| mouth| muscle| pancreas| placenta| prostate| spleen| testis| thyroid| uterus| breast (mammary gland) tumor| chondrosarcoma| colorectal tumor| esophageal tumor| glioma| head and neck tumor| kidney tumor| leukemia| lung tumor| lymphoma| normal| pancreatic tumor| primitive …	chr17	-	27224799	27230089	NM_144683	Q6UX07	GO:0055114 // GO:0008152	oxidation-reduction process // metabolic process	inferred from electronic annotation // inferred from electronic annotation	GO:0005576 // GO:0016020	extracellular region // membrane	inferred from electronic annotation // inferred from direct assay	GO:0016491	oxidoreductase activity	inferred from electronic annotation	---
17090296	ASS1	3.06053	3.01717e-05	7.01994	8.63372	6.82009	6.97121	7.23725	8.58905	8.65054	8.66053	6.75522	7.39455	7.2447	8.71269	8.57027	8.17988	ASS1	#FF6347,black	NM_000050	ASS1	argininosuccinate synthase 1	9q34.1	NM_000050	RefSeq	Homo sapiens argininosuccinate synthase 1 (ASS1), transcript variant 1, mRNA.	100	80	24	24	FALSE	Hs.160786	adipose tissue| adrenal gland| ascites| bladder| blood| bone| brain| cervix| connective tissue| embryonic tissue| eye| heart| intestine| kidney| liver| lung| lymph node| mammary gland| mouth| muscle| nerve| ovary| pancreas| pituitary gland| placenta| prostate| skin| spleen| stomach| testis| thyroid| uterus|adrenal tumor| breast (mammary gland) tumor| cervical tumor| chondrosarcoma| colorectal tum…	chr9	+	133320094	133376661	NM_000050	P00966	GO:0000050 // GO:0000050 // GO:0000050 // GO:0000052 // GO:0000053 // GO:0001822 // GO:0001889 // GO:0006526 // GO:0006526 // GO:0006531 // GO:0006595 // GO:0006953 // GO:0007494 // GO:0007568 // GO:0007584 // GO:0010043 // GO:0010046 // GO:0032355 // GO:0034641 // GO:0042493 // GO:0044281 // GO:0045429 // GO:0060416 // GO:0060539 // GO:0071222 // GO:0071230 // GO:0071242 // GO:0071320 // GO:0071…	urea cycle // urea cycle // urea cycle // citrulline metabolic process // argininosuccinate metabolic process // kidney development // liver development // arginine biosynthetic process // arginine biosynthetic process // aspartate metabolic process // polyamine metabolic process // acute-phase response // midgut development // aging // response to nutrient // response to zinc ion // response to …	inferred from electronic annotation // inferred from mutant phenotype // traceable author statement // inferred from mutant phenotype // inferred from mutant phenotype // inferred from electronic annotation // inferred from electronic annotation // not recorded // inferred from electronic annotation // inferred from mutant phenotype // traceable author statement // inferred from electronic annota…	GO:0005634 // GO:0005737 // GO:0005741 // GO:0005764 // GO:0005783 // GO:0005829 // GO:0043204 // GO:0070062 // GO:0070852 // GO:0005737 // GO:0043005 // GO:0043025	nucleus // cytoplasm // mitochondrial outer membrane // lysosome // endoplasmic reticulum // cytosol // perikaryon // extracellular exosome // cell body fiber // cytoplasm // neuron projection // neuronal cell body	inferred from electronic annotation // traceable author statement // inferred from electronic annotation // inferred from electronic annotation // inferred from electronic annotation // traceable author statement // inferred from electronic annotation // inferred from direct assay // inferred from electronic annotation // inferred from electronic annotation // inferred from electronic annotation …	GO:0004055 // GO:0004055 // GO:0005515 // GO:0005524 // GO:0015643 // GO:0016597 // GO:0042802 // GO:0044822 // GO:0000166 // GO:0004055 // GO:0004055 // GO:0016874	argininosuccinate synthase activity // argininosuccinate synthase activity // protein binding // ATP binding // toxic substance binding // amino acid binding // identical protein binding // poly(A) RNA binding // nucleotide binding // argininosuccinate synthase activity // argininosuccinate synthase activity // ligase activity	not recorded // inferred from mutant phenotype // inferred from physical interaction // inferred from electronic annotation // inferred from electronic annotation // inferred from mutant phenotype // inferred from physical interaction // inferred from direct assay // inferred from electronic annotation // --- // inferred from electronic annotation // inferred from electronic annotation	HumanCyc // HumanCyc // HumanCyc
17010175	OGFRL1	3.05555	0.000131465	5.30632	6.91775	5.20189	5.31709	5.39355	6.8617	6.84237	7.04077	5.05898	5.79021	5.40003	7.07995	6.63178	6.43647	OGFRL1	#FF6347,black	NM_024576	OGFRL1	opioid growth factor receptor-like 1	6q13	NM_024576	RefSeq	Homo sapiens opioid growth factor receptor-like 1 (OGFRL1), mRNA.	100	88	21	21	FALSE	Hs.648434 // Hs.656091	adrenal gland| blood| bone| brain| cervix| connective tissue| embryonic tissue| eye| intestine| kidney| larynx| lung| lymph node| mammary gland| muscle| ovary| pancreas| placenta| skin| stomach| testis| thyroid| trachea| uterus| vascular|adrenal tumor| cervical tumor| chondrosarcoma| gastrointestinal tumor| germ cell tumor| head and neck tumor| kidney tumor| non-neoplasia| normal| ovarian tumor| …	chr6	+	71998477	72011973	NM_024576	Q5TC84	---	---	---	GO:0016020	membrane	inferred from electronic annotation	GO:0004872	receptor activity	inferred from electronic annotation	---
16826656	CES5A	3.04582	0.00101118	4.33166	5.93849	4.56991	4.08998	4.29465	5.71844	6.06022	6.01357	4.58894	4.69587	4.51442	6.12416	5.98264	5.31387	CES5A	#FF6347,black	NM_001143685	CES5A	carboxylesterase 5A	16q12.2	NM_001143685	RefSeq	Homo sapiens carboxylesterase 5A (CES5A), transcript variant 1, mRNA.	100	64	16	16	FALSE	Hs.350800	brain| testis| thymus| germ cell tumor| normal| adult	chr16	-	55880066	55989943	NM_001143685	Q6NT32	GO:0016042 // GO:0016042	lipid catabolic process // lipid catabolic process	not recorded // ---	GO:0005615 // GO:0005576 // GO:0005615	extracellular space // extracellular region // extracellular space	not recorded // inferred from electronic annotation // ---	GO:0004771 // GO:0004806 // GO:0004771 // GO:0004806 // GO:0016787 // GO:0052689	sterol esterase activity // triglyceride lipase activity // sterol esterase activity // triglyceride lipase activity // hydrolase activity // carboxylic ester hydrolase activity	not recorded // not recorded // --- // --- // inferred from electronic annotation // inferred from electronic annotation	---
16860221	ZNF257	3.02439	0.012054	3.88171	5.47835	3.28965	3.69087	4.42818	5.29338	5.25606	5.81535	3.57063	4.39592	4.43719	5.49028	4.98782	4.90424	ZNF257	#FF6347,black	NM_033468	ZNF257	zinc finger protein 257	19q13	NM_033468	RefSeq	Homo sapiens zinc finger protein 257 (ZNF257), mRNA.	100	100	12	12	FALSE	Hs.283900	blood| brain| kidney| mammary gland| placenta| skin| testis| thymus| vascular| breast (mammary gland) tumor| germ cell tumor| normal| skin tumor| fetus| adult	chr19	+	22235266	22273905	NM_033468	Q9Y2Q1	GO:0006351 // GO:0006355 // GO:0006355 // GO:0006355 // GO:0006355	transcription, DNA-templated // regulation of transcription, DNA-templated // regulation of transcription, DNA-templated // regulation of transcription, DNA-templated // regulation of transcription, DNA-templated	inferred from electronic annotation // not recorded // non-traceable author statement // --- // inferred from electronic annotation	GO:0005634 // GO:0005622 // GO:0005634 // GO:0005634	nucleus // intracellular // nucleus // nucleus	not recorded // inferred from electronic annotation // --- // inferred from electronic annotation	GO:0000978 // GO:0008270 // GO:0000978 // GO:0003676 // GO:0003677 // GO:0046872	RNA polymerase II core promoter proximal region sequence-specific DNA binding // zinc ion binding // RNA polymerase II core promoter proximal region sequence-specific DNA binding // nucleic acid binding // DNA binding // metal ion binding	not recorded // non-traceable author statement // --- // inferred from electronic annotation // inferred from electronic annotation // inferred from electronic annotation	---
16928428	ADRBK2	3.02093	0.00107882	6.09586	7.69085	6.30205	5.89136	6.06452	7.5636	7.59586	7.89015	6.23071	6.39916	6.18253	7.78134	7.47056	7.0194	ADRBK2	#FF6347,black	NM_005160	ADRBK2	adrenergic, beta, receptor kinase 2	22q12.1	NM_005160	RefSeq	Homo sapiens adrenergic, beta, receptor kinase 2 (ADRBK2), mRNA.	100	88	14	14	FALSE	Hs.657494	adipose tissue| adrenal gland| bladder| blood| bone| brain| connective tissue| embryonic tissue| esophagus| eye| heart| intestine| kidney| liver| lung| lymph node| mammary gland| muscle| nerve| ovary| pancreas| pharynx| placenta| prostate| skin| spleen| stomach| testis| thymus| tonsil| uterus| vascular|adrenal tumor| bladder carcinoma| breast (mammary gland) tumor| chondrosarcoma| colorectal tumo…	chr22	+	25960816	26125259	NM_005160	P35626	GO:0006468 // GO:0007165 // GO:0031623 // GO:0007165 // GO:0016310	protein phosphorylation // signal transduction // receptor internalization // signal transduction // phosphorylation	inferred from electronic annotation // inferred from electronic annotation // inferred from direct assay // traceable author statement // inferred from electronic annotation	---	---	---	GO:0004672 // GO:0004703 // GO:0005524 // GO:0047696 // GO:0000166 // GO:0004672 // GO:0004674 // GO:0016301 // GO:0016740	protein kinase activity // G-protein coupled receptor kinase activity // ATP binding // beta-adrenergic receptor kinase activity // nucleotide binding // protein kinase activity // protein serine/threonine kinase activity // kinase activity // transferase activity	traceable author statement // inferred from electronic annotation // inferred from electronic annotation // inferred from electronic annotation // inferred from electronic annotation // inferred from electronic annotation // inferred from electronic annotation // inferred from electronic annotation // inferred from electronic annotation	---
16681963		2.99148	8.87194e-05	6.19596	7.77682	6.03981	6.10452	6.41505	7.86351	7.73269	7.73019	5.97072	6.58352	6.52774	7.98755	7.62066	7.10855	.	#FF6347,black	---	---	---	---	ENST00000447908	ENSEMBL	havana:known chromosome:GRCh38:1:14348955:14351023:-1 gene:ENSG00000234593 gene_biotype:lincRNA transcript_biotype:lincRNA	100	100	20	20	FALSE	---	---	chr1	-	14675450	14677518	---	---	---	---	---	---	---	---	---	---	---	---
16872871	PSG1	2.97696	0.349595	1.5649	3.13874	1.82336	1.22137	1.58735	1.55502	1.86908	4.3097	1.71228	1.24548	1.57114	1.76965	1.54338	2.92747	PSG1	#FF6347,black	NM_001184825	PSG1	pregnancy specific beta-1-glycoprotein 1	19q13.2	NM_001184825	RefSeq	Homo sapiens pregnancy specific beta-1-glycoprotein 1 (PSG1), transcript variant 2, mRNA.	100	13	1	1	FALSE	Hs.709192	bladder| brain| embryonic tissue| heart| intestine| kidney| larynx| lung| placenta| skin| vascular| bladder carcinoma| colorectal tumor| germ cell tumor| head and neck tumor| lung tumor| non-neoplasia| normal| primitive neuroectodermal tumor of the CNS| fetus| adult	chr19	-	43370613	43383871	NM_001184825	P11464	GO:0007565 // GO:0007565	female pregnancy // female pregnancy	traceable author statement // inferred from electronic annotation	GO:0005576	extracellular region	inferred from electronic annotation	GO:0005515	protein binding	inferred from physical interaction	---
16936640	LOC105373098	2.95634	0.00356123	5.11974	6.68355	5.23836	4.9136	5.18663	6.51316	6.53308	6.95908	5.13487	5.45301	5.25133	6.73841	6.34151	6.24406	LOC105373098	#FF6347,black	XR_921152	LOC105373098	uncharacterized LOC105373098	---	XR_921152	RefSeq	PREDICTED: Homo sapiens uncharacterized LOC105373098 (LOC105373098), transcript variant X1, ncRNA.	100	56	10	10	FALSE	---	---	chr22	-	50981206	50983413	---	---	---	---	---	---	---	---	---	---	---	---
16852557	ONECUT2	2.94666	0.000275625	6.59314	8.15223	6.16275	6.83696	6.6959	8.23511	8.13682	8.08048	6.07938	7.34959	6.80975	8.44255	7.71406	7.41101	ONECUT2	#FF6347,black	NM_004852	ONECUT2	one cut homeobox 2	18q21.31	NM_004852	RefSeq	Homo sapiens one cut homeobox 2 (ONECUT2), mRNA.	100	70	14	14	FALSE	Hs.194725	bladder| blood| brain| cervix| embryonic tissue| eye| kidney| liver| lung| nerve| ovary| pancreas| stomach| testis| cervical tumor| gastrointestinal tumor| germ cell tumor| kidney tumor| leukemia| liver tumor| normal| ovarian tumor| retinoblastoma| fetus| adult	chr18	+	55102917	55158530	NM_004852	O95948	GO:0001889 // GO:0001952 // GO:0002064 // GO:0006366 // GO:0009887 // GO:0030154 // GO:0030335 // GO:0030512 // GO:0031018 // GO:0042384 // GO:0045165 // GO:0045944 // GO:0048935 // GO:0006351 // GO:0006355 // GO:0009653 // GO:0030154 // GO:0031016	liver development // regulation of cell-matrix adhesion // epithelial cell development // transcription from RNA polymerase II promoter // organ morphogenesis // cell differentiation // positive regulation of cell migration // negative regulation of transforming growth factor beta receptor signaling pathway // endocrine pancreas development // cilium assembly // cell fate commitment // positive r…	inferred from electronic annotation // inferred from electronic annotation // inferred from electronic annotation // inferred from direct assay // traceable author statement // not recorded // inferred from electronic annotation // inferred from electronic annotation // inferred from electronic annotation // inferred from electronic annotation // inferred from electronic annotation // inferred fr…	GO:0005634 // GO:0005654 // GO:0015629 // GO:0005634 // GO:0005634	nucleus // nucleoplasm // actin cytoskeleton // nucleus // nucleus	not recorded // inferred from direct assay // inferred from direct assay // --- // inferred from electronic annotation	GO:0000978 // GO:0001077 // GO:0003677 // GO:0003700	RNA polymerase II core promoter proximal region sequence-specific DNA binding // transcriptional activator activity, RNA polymerase II core promoter proximal region sequence-specific binding // DNA binding // transcription factor activity, sequence-specific DNA binding	inferred from direct assay // inferred from direct assay // inferred from electronic annotation // inferred from electronic annotation	---
16839033	TEX19	2.94661	0.00041685	5.79379	7.35285	5.59335	5.96638	5.79759	7.46734	7.19092	7.38647	5.51673	6.3718	5.91175	7.67302	7.03158	6.80619	TEX19	#FF6347,black	NM_207459	TEX19	testis expressed 19	17q25.3	NM_207459	RefSeq	Homo sapiens testis expressed 19 (TEX19), mRNA.	100	100	20	20	FALSE	Hs.231897	ascites| blood| bone| brain| lymph| muscle| testis| chondrosarcoma| gastrointestinal tumor| germ cell tumor| leukemia| lymphoma| normal| primitive neuroectodermal tumor of the CNS| soft tissue/muscle tissue tumor| fetus| infant| juvenile| adult	chr17	+	80317123	80321652	NM_207459	Q8NA77	GO:0007283 // GO:0030154 // GO:0051321	spermatogenesis // cell differentiation // meiotic cell cycle	inferred from electronic annotation // inferred from electronic annotation // inferred from electronic annotation	GO:0005737	cytoplasm	inferred from electronic annotation	---	---	---	---
16677683	MARC2	2.91577	0.000228998	5.89397	7.43785	5.89171	5.84199	5.94633	7.43546	7.56263	7.30387	5.74436	6.28635	5.92499	7.61102	7.33248	6.63271	MARC2	#FF6347,black	NM_017898	MARC2	mitochondrial amidoxime reducing component 2	1q41	NM_017898	RefSeq	Homo sapiens mitochondrial amidoxime reducing component 2 (MARC2), mRNA.	100	67	14	14	FALSE	Hs.369042	adipose tissue| ascites| brain| cervix| connective tissue| eye| intestine| kidney| liver| lung| mammary gland| muscle| ovary| pancreas| parathyroid| pharynx| placenta| prostate| spleen| stomach| testis| uterus| breast (mammary gland) tumor| cervical tumor| colorectal tumor| gastrointestinal tumor| germ cell tumor| glioma| kidney tumor| non-neoplasia| normal| pancreatic tumor| soft tissue/muscle t…	chr1	+	220921567	220958150	NM_017898	Q969Z3	GO:0042126 // GO:0051410 // GO:0055114 // GO:0055114	nitrate metabolic process // detoxification of nitrogen compound // oxidation-reduction process // oxidation-reduction process	inferred from direct assay // non-traceable author statement // inferred from direct assay // inferred from electronic annotation	GO:0005739 // GO:0005739 // GO:0005741 // GO:0005743 // GO:0005777 // GO:0070062 // GO:0005739 // GO:0016020	mitochondrion // mitochondrion // mitochondrial outer membrane // mitochondrial inner membrane // peroxisome // extracellular exosome // mitochondrion // membrane	inferred from direct assay // inferred from sequence or structural similarity // inferred from electronic annotation // inferred from electronic annotation // inferred from electronic annotation // inferred from direct assay // inferred from electronic annotation // inferred from electronic annotation	GO:0008940 // GO:0030151 // GO:0030170 // GO:0043546 // GO:0003824 // GO:0016491 // GO:0030151	nitrate reductase activity // molybdenum ion binding // pyridoxal phosphate binding // molybdopterin cofactor binding // catalytic activity // oxidoreductase activity // molybdenum ion binding	inferred from direct assay // inferred from direct assay // inferred from electronic annotation // inferred from direct assay // inferred from electronic annotation // inferred from electronic annotation // inferred from electronic annotation	---
16681966	LOC105376762	2.89943	0.000558536	7.154	8.68977	7.28317	7.02366	7.14347	8.51468	8.83071	8.70651	7.20824	7.42613	7.18315	8.64621	8.75139	8.20321	LOC105376762	#FF6347,black	XR_946974	LOC105376762	uncharacterized LOC105376762	---	XR_946974	RefSeq	PREDICTED: Homo sapiens uncharacterized LOC105376762 (LOC105376762), transcript variant X1, ncRNA.	100	100	20	20	FALSE	---	---	chr1	-	14717205	14746458	---	---	---	---	---	---	---	---	---	---	---	---
16813658		2.88183	0.00965147	2.30119	3.82817	2.52704	2.16897	2.17792	3.75363	3.49074	4.16035	2.05323	2.62387	1.98248	3.97835	2.74918	2.79216	.	#FF6347,black	---	---	---	---	ENST00000410429	ENSEMBL	RNA, U6 small nuclear 1186, pseudogene [gene_biotype:snRNA transcript_biotype:snRNA]	100	100	5	5	FALSE	---	---	chr15	-	98617896	98617992	---	---	---	---	---	---	---	---	---	---	---	---
16691965	PDE4DIP	2.84653	0.00172019	6.3776	7.88681	6.2261	6.25923	6.61451	8.10328	7.7563	7.77371	6.18138	6.66812	6.62293	8.29739	7.59372	7.16086	PDE4DIP	#FF6347,black	BC152553	PDE4DIP	phosphodiesterase 4D interacting protein	1q12	BC152553	GenBank	Homo sapiens phosphodiesterase 4D interacting protein, mRNA (cDNA clone IMAGE:40148031), complete cds.	10	100	1	10	FALSE	Hs.584841 // Hs.613082 // Hs.657490 // Hs.731111	adipose tissue| brain| connective tissue| ear| embryonic tissue| eye| intestine| kidney| lung| mammary gland| muscle| pancreas| placenta| skin| uterus| chondrosarcoma| colorectal tumor| germ cell tumor| glioma| kidney tumor| non-neoplasia| normal| pancreatic tumor| uterine tumor|embryoid body| fetus| adult // bone marrow| brain| connective tissue| embryonic tissue| eye| heart| kidney| liver| lung…	chr1	-	144676437	144680025	BC152553	A7YY83	GO:0043623	cellular protein complex assembly	inferred from sequence or structural similarity	GO:0005634 // GO:0005737 // GO:0005794 // GO:0005813 // GO:0005813 // GO:0030016 // GO:0005815 // GO:0005634 // GO:0005737 // GO:0005794 // GO:0005856	nucleus // cytoplasm // Golgi apparatus // centrosome // centrosome // myofibril // microtubule organizing center // nucleus // cytoplasm // Golgi apparatus // cytoskeleton	inferred from direct assay // inferred from direct assay // inferred from sequence or structural similarity // inferred from direct assay // inferred from sequence or structural similarity // inferred from sequence or structural similarity // inferred from electronic annotation // inferred from electronic annotation // inferred from electronic annotation // inferred from electronic annotation // …	GO:0005515 // GO:0019899	protein binding // enzyme binding	inferred from physical interaction // inferred from sequence or structural similarity	---
16691972	PDE4DIP	2.84473	4.31539e-05	6.98666	8.49495	6.85468	6.89936	7.18345	8.43354	8.53919	8.51008	6.77768	7.23582	7.19269	8.51264	8.44035	7.92002	PDE4DIP	#FF6347,black	NM_001002810	PDE4DIP	phosphodiesterase 4D interacting protein	1q12	NM_001002810	RefSeq	Homo sapiens phosphodiesterase 4D interacting protein (PDE4DIP), transcript variant 4, mRNA.	100	9	5	5	FALSE	Hs.584841 // Hs.613082 // Hs.657490 // Hs.731111	adipose tissue| brain| connective tissue| ear| embryonic tissue| eye| intestine| kidney| lung| mammary gland| muscle| pancreas| placenta| skin| uterus| chondrosarcoma| colorectal tumor| germ cell tumor| glioma| kidney tumor| non-neoplasia| normal| pancreatic tumor| uterine tumor|embryoid body| fetus| adult // bone marrow| brain| connective tissue| embryonic tissue| eye| heart| kidney| liver| lung…	chr1	-	144836157	145076186	NM_001002810	Q5VU43	GO:0043623	cellular protein complex assembly	inferred from sequence or structural similarity	GO:0005634 // GO:0005737 // GO:0005794 // GO:0005813 // GO:0005813 // GO:0030016 // GO:0005634 // GO:0005737 // GO:0005794 // GO:0005815 // GO:0005856	nucleus // cytoplasm // Golgi apparatus // centrosome // centrosome // myofibril // nucleus // cytoplasm // Golgi apparatus // microtubule organizing center // cytoskeleton	inferred from direct assay // inferred from direct assay // inferred from sequence or structural similarity // inferred from direct assay // inferred from sequence or structural similarity // inferred from sequence or structural similarity // inferred from electronic annotation // inferred from electronic annotation // inferred from electronic annotation // inferred from electronic annotation // …	GO:0005515 // GO:0019899	protein binding // enzyme binding	inferred from physical interaction // inferred from sequence or structural similarity	---
16855673	BCL2	2.81999	0.000256486	4.39825	5.89394	4.39489	4.4747	4.32107	5.80857	5.82668	6.0354	4.35495	5.05502	4.39133	6.07741	5.62702	5.38511	BCL2	#FF6347,black	NM_000633	BCL2	B-cell CLL/lymphoma 2	18q21.3	NM_000633	RefSeq	Homo sapiens B-cell CLL/lymphoma 2 (BCL2), transcript variant alpha, mRNA.	100	54	13	13	FALSE	Hs.150749	blood| bone| bone marrow| brain| connective tissue| embryonic tissue| eye| heart| intestine| kidney| lung| lymph| lymph node| mammary gland| mouth| muscle| nerve| ovary| parathyroid| pituitary gland| placenta| prostate| skin| stomach| testis| thymus| thyroid| uterus| vascular| breast (mammary gland) tumor| chondrosarcoma| colorectal tumor| gastrointestinal tumor| germ cell tumor| glioma| head and…	chr18	-	60790579	60987361	NM_000633	P10415	GO:0000209 // GO:0001503 // GO:0001541 // GO:0001656 // GO:0001658 // GO:0001662 // GO:0001782 // GO:0001836 // GO:0001836 // GO:0001952 // GO:0002320 // GO:0002326 // GO:0002931 // GO:0003014 // GO:0006470 // GO:0006582 // GO:0006808 // GO:0006915 // GO:0006915 // GO:0006959 // GO:0006974 // GO:0007015 // GO:0007409 // GO:0007565 // GO:0007569 // GO:0008584 // GO:0008625 // GO:0008630 // GO:0008…	protein polyubiquitination // ossification // ovarian follicle development // metanephros development // branching involved in ureteric bud morphogenesis // behavioral fear response // B cell homeostasis // release of cytochrome c from mitochondria // release of cytochrome c from mitochondria // regulation of cell-matrix adhesion // lymphoid progenitor cell differentiation // B cell lineage commi…	inferred from direct assay // inferred from electronic annotation // inferred from electronic annotation // inferred from electronic annotation // inferred from electronic annotation // inferred from electronic annotation // inferred from electronic annotation // inferred from sequence or structural similarity // non-traceable author statement // inferred from electronic annotation // inferred fr…	GO:0005634 // GO:0005737 // GO:0005739 // GO:0005741 // GO:0005741 // GO:0005783 // GO:0005789 // GO:0005829 // GO:0016020 // GO:0031965 // GO:0043209 // GO:0046930 // GO:0005622 // GO:0005634 // GO:0005739 // GO:0005741 // GO:0005783 // GO:0016020 // GO:0016021 // GO:0031965 // GO:0031966	nucleus // cytoplasm // mitochondrion // mitochondrial outer membrane // mitochondrial outer membrane // endoplasmic reticulum // endoplasmic reticulum membrane // cytosol // membrane // nuclear membrane // myelin sheath // pore complex // intracellular // nucleus // mitochondrion // mitochondrial outer membrane // endoplasmic reticulum // membrane // integral component of membrane // nuclear mem…	inferred from direct assay // inferred from direct assay // inferred from direct assay // inferred from direct assay // traceable author statement // inferred from direct assay // inferred from electronic annotation // inferred from electronic annotation // inferred from direct assay // inferred from direct assay // inferred from electronic annotation // inferred from direct assay // inferred fro…	GO:0002020 // GO:0005515 // GO:0008134 // GO:0015267 // GO:0016248 // GO:0031625 // GO:0042802 // GO:0042803 // GO:0043565 // GO:0046982 // GO:0051434 // GO:0051721 // GO:0019903	protease binding // protein binding // transcription factor binding // channel activity // channel inhibitor activity // ubiquitin protein ligase binding // identical protein binding // protein homodimerization activity // sequence-specific DNA binding // protein heterodimerization activity // BH3 domain binding // protein phosphatase 2A binding // protein phosphatase binding	inferred from direct assay // inferred from physical interaction // inferred from electronic annotation // inferred from direct assay // inferred from direct assay // inferred from physical interaction // inferred from physical interaction // inferred from physical interaction // inferred from direct assay // inferred from physical interaction // inferred from physical interaction // inferred fro…	GenMAPP // GenMAPP // GenMAPP
16660810	RCAN3	2.81527	0.00269376	5.71314	7.20642	5.66577	5.90391	5.54653	6.9476	7.21201	7.42097	5.58729	6.37203	5.61341	7.1737	7.05031	6.81418	RCAN3	#FF6347,black	NM_001251977	RCAN3	RCAN family member 3	1p36.11	NM_001251977	RefSeq	Homo sapiens RCAN family member 3 (RCAN3), transcript variant 2, mRNA.	100	81	22	22	FALSE	Hs.656799 // Hs.737226	bone| brain| connective tissue| esophagus| heart| intestine| kidney| liver| lung| lymph node| mammary gland| muscle| ovary| pancreas| placenta| prostate| skin| testis| thyroid| uterus| breast (mammary gland) tumor| chondrosarcoma| esophageal tumor| germ cell tumor| head and neck tumor| kidney tumor| lung tumor| lymphoma| normal| ovarian tumor| pancreatic tumor| prostate cancer| skin tumor| soft t…	chr1	+	24828841	24863898	NM_001251977	Q9UKA8	GO:0009653 // GO:0019722 // GO:0050790 // GO:0070884 // GO:0050790 // GO:0070884	anatomical structure morphogenesis // calcium-mediated signaling // regulation of catalytic activity // regulation of calcineurin-NFAT signaling cascade // regulation of catalytic activity // regulation of calcineurin-NFAT signaling cascade	traceable author statement // inferred from electronic annotation // not recorded // not recorded // --- // ---	GO:0005737 // GO:0005737 // GO:0005622	cytoplasm // cytoplasm // intracellular	not recorded // --- // inferred from electronic annotation	GO:0003723 // GO:0005515 // GO:0008597 // GO:0031013 // GO:0008597 // GO:0000166	RNA binding // protein binding // calcium-dependent protein serine/threonine phosphatase regulator activity // troponin I binding // calcium-dependent protein serine/threonine phosphatase regulator activity // nucleotide binding	traceable author statement // inferred from physical interaction // not recorded // inferred from physical interaction // --- // inferred from electronic annotation	---
17107785	PASD1	2.80217	9.26631e-08	5.83706	7.32361	5.83662	5.85832	5.81594	7.3051	7.33594	7.32961	5.76921	6.30053	5.93893	7.60224	7.14923	6.78595	PASD1	#FF6347,black	NM_173493	PASD1	PAS domain containing 1	Xq28	NM_173493	RefSeq	Homo sapiens PAS domain containing 1 (PASD1), mRNA.	100	94	31	31	FALSE	Hs.160594	bone| testis| chondrosarcoma| normal| fetus| adult	chrX	+	150732007	150845211	NM_173493	Q8IV76	GO:0042754 // GO:0045892 // GO:0048511	negative regulation of circadian rhythm // negative regulation of transcription, DNA-templated // rhythmic process	inferred from direct assay // inferred from direct assay // inferred from electronic annotation	GO:0005634 // GO:0005654 // GO:1990512 // GO:0005634	nucleus // nucleoplasm // Cry-Per complex // nucleus	inferred from direct assay // inferred from direct assay // inferred from direct assay // inferred from electronic annotation	GO:0001223	transcription coactivator binding	inferred from physical interaction	---
16832194	CCDC144CP	2.79048	8.26816e-05	4.98701	6.46752	5.02865	4.99012	4.94091	6.56157	6.4672	6.36724	4.93884	5.43526	4.98386	6.82304	6.24929	5.57022	CCDC144CP	#FF6347,black	NR_023380	CCDC144CP	coiled-coil domain containing 144C, pseudogene	17p11.2	NR_023380	RefSeq	Homo sapiens coiled-coil domain containing 144C, pseudogene (CCDC144CP), non-coding RNA.	100	73	11	11	FALSE	Hs.462475	brain| placenta| testis| normal| fetus| adult	chr17	+	20224477	20305504	NR_023380	B4DIP1	---	---	---	---	---	---	---	---	---	---
16702705	OLAH	2.78285	0.0015894	5.55858	7.03514	5.12361	5.71319	5.75665	6.82202	7.1023	7.15904	4.99169	6.09768	5.83467	7.03764	6.9884	6.52699	OLAH	#FF6347,black	NM_001039702	OLAH	oleoyl-ACP hydrolase	10p13	NM_001039702	RefSeq	Homo sapiens oleoyl-ACP hydrolase (OLAH), transcript variant 2, mRNA.	100	77	17	17	FALSE	Hs.24309	brain| eye| mammary gland| placenta| skin| testis| normal| retinoblastoma| skin tumor| fetus| adult	chr10	+	15074226	15115851	NM_001039702	Q9NV23	GO:0006633 // GO:0008610 // GO:0019432 // GO:0035338 // GO:0044255 // GO:0044281 // GO:0006629 // GO:0006631 // GO:0008610 // GO:0009058	fatty acid biosynthetic process // lipid biosynthetic process // triglyceride biosynthetic process // long-chain fatty-acyl-CoA biosynthetic process // cellular lipid metabolic process // small molecule metabolic process // lipid metabolic process // fatty acid metabolic process // lipid biosynthetic process // biosynthetic process	inferred from electronic annotation // not recorded // traceable author statement // traceable author statement // traceable author statement // traceable author statement // inferred from electronic annotation // inferred from electronic annotation // --- // inferred from electronic annotation	---	---	---	GO:0004320 // GO:0016295 // GO:0016296 // GO:0016297 // GO:0016787 // GO:0016788	oleoyl-[acyl-carrier-protein] hydrolase activity // myristoyl-[acyl-carrier-protein] hydrolase activity // palmitoyl-[acyl-carrier-protein] hydrolase activity // acyl-[acyl-carrier-protein] hydrolase activity // hydrolase activity // hydrolase activity, acting on ester bonds	inferred from electronic annotation // inferred from electronic annotation // inferred from electronic annotation // inferred from electronic annotation // inferred from electronic annotation // inferred from electronic annotation	---
16839519	TLCD2	2.77163	0.00154074	5.49364	6.96438	5.79329	5.36044	5.27161	7.1185	6.9937	6.75803	5.72421	5.89011	5.34193	7.2436	6.82287	5.94772	TLCD2	#FF6347,black	NM_001164407	TLCD2	TLC domain containing 2	17p13.3	NM_001164407	RefSeq	Homo sapiens TLC domain containing 2 (TLCD2), mRNA.	100	100	10	10	FALSE	Hs.531005	brain| connective tissue| embryonic tissue| eye| intestine| liver| lung| mammary gland| mouth| placenta| salivary gland| stomach| vascular| breast (mammary gland) tumor| chondrosarcoma| gastrointestinal tumor| germ cell tumor| glioma| head and neck tumor| normal| blastocyst| fetus| adult	chr17	-	1606084	1613662	NM_001164407	A6NGC4	---	---	---	GO:0016021 // GO:0016020	integral component of membrane // membrane	inferred from electronic annotation // inferred from electronic annotation	---	---	---	---
16942648	GXYLT2	2.76967	0.000640896	4.87417	6.34389	5.00803	4.74559	4.85683	6.18817	6.32454	6.50176	4.94832	5.25788	4.96022	6.36695	6.00608	5.76096	GXYLT2	#FF6347,black	NM_001080393	GXYLT2	glucoside xylosyltransferase 2	3p13	NM_001080393	RefSeq	Homo sapiens glucoside xylosyltransferase 2 (GXYLT2), mRNA.	100	77	17	17	FALSE	Hs.710275	blood| brain| embryonic tissue| larynx| lung| mammary gland| parathyroid| pharynx| pituitary gland| prostate| stomach| testis| thymus| uterus| breast (mammary gland) tumor| gastrointestinal tumor| germ cell tumor| head and neck tumor| leukemia| non-neoplasia| normal| prostate cancer| soft tissue/muscle tissue tumor| fetus| juvenile| adult	chr3	+	72937224	73026077	NM_001080393	A0PJZ3	GO:0016266	O-glycan processing	inferred from direct assay	GO:0016021 // GO:0016020	integral component of membrane // membrane	inferred from electronic annotation // inferred from electronic annotation	GO:0035252 // GO:0016740 // GO:0016757 // GO:0016763	UDP-xylosyltransferase activity // transferase activity // transferase activity, transferring glycosyl groups // transferase activity, transferring pentosyl groups	inferred from direct assay // inferred from electronic annotation // inferred from electronic annotation // inferred from electronic annotation	---
16966936	LOC644145	2.76852	0.0614383	3.40229	4.8714	3.18648	3.2355	3.72204	4.23122	4.70848	5.42246	3.05162	3.91972	3.84535	4.65413	4.29059	4.45883	LOC644145	#FF6347,black	NR_003935	LOC644145	exocyst complex component 1 pseudogene	4q12	NR_003935	RefSeq	Homo sapiens exocyst complex component 1 pseudogene (LOC644145), non-coding RNA.	88	76	14	16	FALSE	Hs.570825	embryonic tissue| testis| normal| fetus	chr4	+	56686169	56703548	---	---	---	---	---	---	---	---	---	---	---	---
16768723	USP44	2.76661	0.00119601	4.59332	6.06144	4.54094	4.61881	4.61881	5.85623	6.05702	6.24496	4.54077	5.15724	4.73428	6.18876	5.72895	5.59405	USP44	#FF6347,black	NM_001042403	USP44	ubiquitin specific peptidase 44	12q22	NM_001042403	RefSeq	Homo sapiens ubiquitin specific peptidase 44 (USP44), transcript variant 2, mRNA.	100	47	8	8	FALSE	Hs.646421	brain| embryonic tissue| kidney| lung| lymph node| muscle| testis| vascular| germ cell tumor| normal| soft tissue/muscle tissue tumor|embryoid body| blastocyst| fetus| adult	chr12	-	95910336	95945266	NM_001042403	Q9H0E7	GO:0007067 // GO:0016579 // GO:0043161 // GO:0043161 // GO:0051301 // GO:0060564 // GO:0090231 // GO:0090266 // GO:0006508 // GO:0006511 // GO:0007049 // GO:0016579 // GO:0043161	mitotic nuclear division // protein deubiquitination // proteasome-mediated ubiquitin-dependent protein catabolic process // proteasome-mediated ubiquitin-dependent protein catabolic process // cell division // negative regulation of APC-Cdc20 complex activity // regulation of spindle checkpoint // regulation of mitotic cell cycle spindle assembly checkpoint // proteolysis // ubiquitin-dependent …	inferred from electronic annotation // inferred from direct assay // not recorded // inferred from sequence or structural similarity // inferred from electronic annotation // inferred from mutant phenotype // inferred from mutant phenotype // inferred from sequence or structural similarity // inferred from electronic annotation // inferred from electronic annotation // inferred from electronic an…	GO:0005634 // GO:0005730 // GO:0015630 // GO:0005634	nucleus // nucleolus // microtubule cytoskeleton // nucleus	inferred from direct assay // inferred from direct assay // inferred from direct assay // inferred from electronic annotation	GO:0004197 // GO:0004843 // GO:0005515 // GO:0008270 // GO:0004197 // GO:0008233 // GO:0008234 // GO:0016787 // GO:0036459 // GO:0046872	cysteine-type endopeptidase activity // ubiquitin-specific protease activity // protein binding // zinc ion binding // cysteine-type endopeptidase activity // peptidase activity // cysteine-type peptidase activity // hydrolase activity // ubiquitinyl hydrolase activity // metal ion binding	not recorded // inferred from direct assay // inferred from physical interaction // inferred from electronic annotation // --- // inferred from electronic annotation // inferred from electronic annotation // inferred from electronic annotation // inferred from electronic annotation // inferred from electronic annotation	---
16712373	NEBL	2.75478	9.19981e-06	5.59086	7.0528	5.50404	5.74378	5.51168	7.03295	7.0793	7.04576	5.4941	6.29322	5.5763	7.22035	6.86249	6.39693	NEBL	#FF6347,black	NM_001173484	NEBL	nebulette	10p12	NM_001173484	RefSeq	Homo sapiens nebulette (NEBL), transcript variant 3, mRNA.	100	20	8	8	FALSE	Hs.5025	adrenal gland| ascites| bone| brain| connective tissue| embryonic tissue| eye| heart| intestine| kidney| larynx| liver| lung| mammary gland| mouth| muscle| nerve| ovary| pancreas| pharynx| pituitary gland| placenta| prostate| salivary gland| skin| testis| thyroid| trachea| breast (mammary gland) tumor| chondrosarcoma| colorectal tumor| gastrointestinal tumor| germ cell tumor| glioma| head and nec…	chr10	-	21068902	21463116	NM_001173484	O76041	GO:0071691	cardiac muscle thin filament assembly	inferred from mutant phenotype	GO:0001725 // GO:0030018 // GO:0031674 // GO:0070062 // GO:0005737	stress fiber // Z disc // I band // extracellular exosome // cytoplasm	inferred from direct assay // inferred from direct assay // non-traceable author statement // inferred from direct assay // inferred from electronic annotation	GO:0005515 // GO:0005523 // GO:0008092 // GO:0008092 // GO:0008307 // GO:0031005 // GO:0051015 // GO:0003779 // GO:0008270 // GO:0046872	protein binding // tropomyosin binding // cytoskeletal protein binding // cytoskeletal protein binding // structural constituent of muscle // filamin binding // actin filament binding // actin binding // zinc ion binding // metal ion binding	inferred from physical interaction // inferred from physical interaction // inferred from direct assay // inferred from physical interaction // non-traceable author statement // inferred from physical interaction // inferred from direct assay // inferred from electronic annotation // inferred from electronic annotation // inferred from electronic annotation	---
17009620	TMEM14A	2.7482	0.00364626	5.92412	7.38261	6.09046	5.57429	6.05258	7.07813	7.55061	7.47586	6.04758	6.09086	6.12013	7.32544	7.38676	6.78625	TMEM14A	#FF6347,black	NM_014051	TMEM14A	transmembrane protein 14A	6p12.2	NM_014051	RefSeq	Homo sapiens transmembrane protein 14A (TMEM14A), mRNA.	100	100	24	24	FALSE	Hs.94896	adrenal gland| bladder| blood| bone| bone marrow| brain| connective tissue| ear| embryonic tissue| eye| heart| intestine| kidney| liver| lung| lymph node| mammary gland| mouth| muscle| ovary| pancreas| pharynx| pituitary gland| placenta| prostate| skin| stomach| testis| uterus| vascular|adrenal tumor| bladder carcinoma| breast (mammary gland) tumor| chondrosarcoma| colorectal tumor| germ cell tum…	chr6	+	52535884	52551386	NM_014051	Q9Y6G1	---	---	---	GO:0016021 // GO:0016020	integral component of membrane // membrane	inferred from electronic annotation // inferred from electronic annotation	GO:0005515	protein binding	inferred from physical interaction	---
16756960	FAM216A	2.73963	0.000815091	5.6165	7.07048	5.5732	5.54689	5.72308	6.87196	7.10379	7.21479	5.60937	6.02209	5.79275	7.13938	6.92434	6.56161	FAM216A	#FF6347,black	NM_013300	FAM216A	family with sequence similarity 216, member A	12q24.11	NM_013300	RefSeq	Homo sapiens family with sequence similarity 216, member A (FAM216A), mRNA.	100	86	19	19	FALSE	Hs.436618	adrenal gland| ascites| blood| bone| bone marrow| brain| cervix| connective tissue| embryonic tissue| eye| heart| intestine| kidney| liver| lung| lymph| lymph node| mammary gland| mouth| muscle| ovary| pancreas| prostate| skin| spleen| stomach| testis| thymus| umbilical cord| uterus|adrenal tumor| breast (mammary gland) tumor| cervical tumor| chondrosarcoma| colorectal tumor| gastrointestinal tum…	chr12	+	110906169	110928583	NM_013300	Q8WUB2	---	---	---	---	---	---	---	---	---	---
16686201	SLC6A9	2.71459	0.004543	6.59495	8.03568	6.55198	6.69852	6.5284	7.82768	7.91278	8.31774	6.46383	7.17862	6.58175	7.96522	7.84036	7.50176	SLC6A9	#FF6347,black	NM_001024845	SLC6A9	solute carrier family 6 (neurotransmitter transporter, glycine), member 9	1p33	NM_001024845	RefSeq	Homo sapiens solute carrier family 6 (neurotransmitter transporter, glycine), member 9 (SLC6A9), transcript variant 3, mRNA.	100	67	14	14	FALSE	Hs.442590	adrenal gland| bone marrow| brain| cervix| connective tissue| embryonic tissue| esophagus| intestine| lung| lymph| mammary gland| mouth| muscle| placenta| prostate| skin| stomach| testis| thymus| trachea| breast (mammary gland) tumor| cervical tumor| colorectal tumor| esophageal tumor| gastrointestinal tumor| germ cell tumor| glioma| head and neck tumor| leukemia| lymphoma| normal| soft tissue/mu…	chr1	-	44457172	44497139	NM_001024845	P48067	GO:0006810 // GO:0006836 // GO:0015816 // GO:0055085 // GO:0060092 // GO:1902475 // GO:0006810 // GO:0006865 // GO:0015816 // GO:0015816 // GO:0060092 // GO:1902475 // GO:0003333 // GO:0055085 // GO:1903825	transport // neurotransmitter transport // glycine transport // transmembrane transport // regulation of synaptic transmission, glycinergic // L-alpha-amino acid transmembrane transport // transport // amino acid transport // glycine transport // glycine transport // regulation of synaptic transmission, glycinergic // L-alpha-amino acid transmembrane transport // amino acid transmembrane transpor…	traceable author statement // inferred from electronic annotation // not recorded // traceable author statement // not recorded // not recorded // inferred from electronic annotation // inferred from electronic annotation // --- // inferred from electronic annotation // --- // --- // inferred from electronic annotation // inferred from electronic annotation // inferred from electronic annotation	GO:0005886 // GO:0005887 // GO:0016020 // GO:0005886 // GO:0005887 // GO:0016020 // GO:0016021	plasma membrane // integral component of plasma membrane // membrane // plasma membrane // integral component of plasma membrane // membrane // integral component of membrane	traceable author statement // inferred from electronic annotation // traceable author statement // inferred from electronic annotation // traceable author statement // inferred from electronic annotation // inferred from electronic annotation	GO:0005328 // GO:0015375 // GO:0005283 // GO:0015187 // GO:0015293	neurotransmitter:sodium symporter activity // glycine:sodium symporter activity // sodium:amino acid symporter activity // glycine transmembrane transporter activity // symporter activity	inferred from electronic annotation // traceable author statement // inferred from electronic annotation // inferred from electronic annotation // inferred from electronic annotation	---
16852308	SCARNA17	2.70715	0.00010749	7.61437	9.05114	7.62336	7.5399	7.67657	9.14408	9.05887	8.94348	7.52615	7.94659	7.67642	9.2264	8.97056	8.45581	SCARNA17	#FF6347,black	NR_003003	SCARNA17	small Cajal body-specific RNA 17	18q21.1	NR_003003	RefSeq	Homo sapiens small Cajal body-specific RNA 17 (SCARNA17), guide RNA.	100	100	14	14	FALSE	---	---	chr18	+	47340393	47340813	---	---	---	---	---	---	---	---	---	---	---	---
16725783	BEST1	2.69632	0.00343059	4.9707	6.40169	4.96058	5.0494	4.89809	6.07853	6.56004	6.51894	4.94077	5.58922	5.03714	6.37694	6.36879	5.79109	BEST1	#FF6347,black	NM_001139443	BEST1	bestrophin 1	11q13	NM_001139443	RefSeq	Homo sapiens bestrophin 1 (BEST1), transcript variant 2, mRNA.	100	64	21	21	FALSE	Hs.712676	adipose tissue| adrenal gland| blood| brain| connective tissue| embryonic tissue| eye| heart| intestine| lung| mammary gland| pancreas| placenta| skin| testis| uterus| breast (mammary gland) tumor| chondrosarcoma| colorectal tumor| germ cell tumor| leukemia| lung tumor| non-neoplasia| normal| skin tumor| soft tissue/muscle tissue tumor| uterine tumor|embryoid body| fetus| juvenile| adult	chr11	+	61717293	61732987	NM_001139443	O76090	GO:0006821 // GO:0007601 // GO:0030321 // GO:0034220 // GO:0050908 // GO:0051924 // GO:0055085 // GO:1902476 // GO:1902476 // GO:0006810 // GO:0006811 // GO:0006821 // GO:0007601 // GO:0050896	chloride transport // visual perception // transepithelial chloride transport // ion transmembrane transport // detection of light stimulus involved in visual perception // regulation of calcium ion transport // transmembrane transport // chloride transmembrane transport // chloride transmembrane transport // transport // ion transport // chloride transport // visual perception // response to sti…	inferred from direct assay // traceable author statement // inferred from direct assay // traceable author statement // inferred from electronic annotation // inferred from electronic annotation // traceable author statement // inferred from direct assay // inferred from electronic annotation // inferred from electronic annotation // inferred from electronic annotation // inferred from electronic…	GO:0005829 // GO:0005886 // GO:0005887 // GO:0016020 // GO:0016021 // GO:0016323 // GO:0034707 // GO:0005886 // GO:0005887 // GO:0016020 // GO:0016021 // GO:0016323 // GO:0034707	cytosol // plasma membrane // integral component of plasma membrane // membrane // integral component of membrane // basolateral plasma membrane // chloride channel complex // plasma membrane // integral component of plasma membrane // membrane // integral component of membrane // basolateral plasma membrane // chloride channel complex	traceable author statement // traceable author statement // not recorded // traceable author statement // traceable author statement // inferred from direct assay // inferred from direct assay // inferred from electronic annotation // --- // inferred from electronic annotation // inferred from electronic annotation // inferred from electronic annotation // inferred from electronic annotation	GO:0005254 // GO:0005254	chloride channel activity // chloride channel activity	inferred from direct assay // inferred from electronic annotation	---
17010273	KCNQ5-IT1	2.68776	0.000651629	5.25968	6.68609	5.32766	5.05682	5.37463	6.66169	6.83922	6.54175	5.24833	5.59208	5.42432	6.89979	6.65598	5.71938	KCNQ5-IT1	#FF6347,black	NR_120503	KCNQ5-IT1	KCNQ5 intronic transcript 1	6q13	NR_120503	RefSeq	Homo sapiens KCNQ5 intronic transcript 1 (KCNQ5-IT1), long non-coding RNA.	100	100	24	24	FALSE	Hs.662412	mouth| testis| normal	chr6	+	73340223	73388282	---	---	---	---	---	---	---	---	---	---	---	---
16769770	SELPLG	2.68489	0.00111985	6.25048	7.67534	6.25782	6.32063	6.16897	7.52733	7.60412	7.87154	6.16209	6.77147	6.22806	7.72224	7.49671	7.18358	SELPLG	#FF6347,black	NM_001206609	SELPLG	selectin P ligand	12q24	NM_001206609	RefSeq	Homo sapiens selectin P ligand (SELPLG), transcript variant 1, mRNA.	100	86	19	19	FALSE	Hs.591014	adipose tissue| bladder| blood| bone| bone marrow| brain| connective tissue| embryonic tissue| eye| heart| intestine| kidney| lung| lymph| lymph node| mammary gland| muscle| ovary| pancreas| placenta| prostate| skin| spleen| stomach| thymus| trachea| uterus| breast (mammary gland) tumor| chondrosarcoma| colorectal tumor| glioma| kidney tumor| leukemia| lung tumor| lymphoma| non-neoplasia| normal|…	chr12	-	109015671	109027735	NM_001206609	Q14242	GO:0007155 // GO:0007596 // GO:0046718 // GO:0050900 // GO:0050901 // GO:0050902 // GO:0071354 // GO:0007155 // GO:0016032	cell adhesion // blood coagulation // viral entry into host cell // leukocyte migration // leukocyte tethering or rolling // leukocyte adhesive activation // cellular response to interleukin-6 // cell adhesion // viral process	traceable author statement // traceable author statement // inferred from electronic annotation // traceable author statement // inferred from electronic annotation // inferred from sequence or structural similarity // inferred from direct assay // inferred from electronic annotation // inferred from electronic annotation	GO:0001931 // GO:0005886 // GO:0005886 // GO:0005887 // GO:0016020 // GO:0016021 // GO:0005886 // GO:0016020 // GO:0016021	uropod // plasma membrane // plasma membrane // integral component of plasma membrane // membrane // integral component of membrane // plasma membrane // membrane // integral component of membrane	inferred from direct assay // inferred from direct assay // traceable author statement // traceable author statement // traceable author statement // traceable author statement // inferred from electronic annotation // inferred from electronic annotation // inferred from electronic annotation	GO:0001618 // GO:0005102 // GO:0005515 // GO:0030246	virus receptor activity // receptor binding // protein binding // carbohydrate binding	inferred from electronic annotation // non-traceable author statement // inferred from physical interaction // inferred from electronic annotation	---
16825794	DCTPP1	2.65372	0.00378167	7.24574	8.65375	7.27563	7.19293	7.26723	8.33028	8.84179	8.74005	7.2401	7.64743	7.29384	8.4899	8.66836	8.28202	DCTPP1	#FF6347,black	NM_024096	DCTPP1	dCTP pyrophosphatase 1	16p11.2	NM_024096	RefSeq	Homo sapiens dCTP pyrophosphatase 1 (DCTPP1), mRNA.	81	100	17	21	FALSE	Hs.632191	adipose tissue| adrenal gland| ascites| bladder| blood| bone| bone marrow| brain| cervix| connective tissue| embryonic tissue| esophagus| eye| heart| intestine| kidney| liver| lung| lymph| lymph node| mammary gland| mouth| muscle| nerve| ovary| pancreas| pharynx| placenta| prostate| salivary gland| skin| spleen| stomach| testis| thyroid| tonsil| uterus| vascular|adrenal tumor| bladder carcinoma| …	chr16	-	30435019	30441396	NM_024096	Q9H773	GO:0009143 // GO:0051289 // GO:0009143	nucleoside triphosphate catabolic process // protein homotetramerization // nucleoside triphosphate catabolic process	inferred from sequence or structural similarity // inferred from electronic annotation // inferred from electronic annotation	GO:0005829 // GO:0005737 // GO:0005829	cytosol // cytoplasm // cytosol	inferred from sequence or structural similarity // inferred from electronic annotation // inferred from electronic annotation	GO:0000287 // GO:0005515 // GO:0032556 // GO:0042802 // GO:0047429 // GO:0047840 // GO:0000166 // GO:0000287 // GO:0016462 // GO:0016787 // GO:0046872 // GO:0047429	magnesium ion binding // protein binding // pyrimidine deoxyribonucleotide binding // identical protein binding // nucleoside-triphosphate diphosphatase activity // dCTP diphosphatase activity // nucleotide binding // magnesium ion binding // pyrophosphatase activity // hydrolase activity // metal ion binding // nucleoside-triphosphate diphosphatase activity	inferred from sequence or structural similarity // inferred from physical interaction // inferred from electronic annotation // inferred from physical interaction // inferred from sequence or structural similarity // inferred from electronic annotation // inferred from electronic annotation // inferred from electronic annotation // inferred from electronic annotation // inferred from electronic a…	---
16692594		2.65274	0.000376856	7.01568	8.42316	7.01901	7.04401	6.98337	8.44959	8.5428	8.2632	6.94171	7.45302	7.05522	8.5718	8.46409	7.91333	.	#FF6347,black	---	---	---	---	NONHSAT006228	NONCODE	Non-coding transcript identified by NONCODE: Linc	100	100	24	24	FALSE	---	---	chr1	-	149590752	149591762	---	---	---	---	---	---	---	---	---	---	---	---
16853375		2.62226	0.157002	7.28238	8.67319	7.30998	7.13786	7.38807	8.36651	7.68264	9.42869	7.23718	7.6159	7.50458	8.49742	7.53886	9.00194	.	#FF6347,black	---	---	---	---	NONHSAT056825	NONCODE	Non-coding transcript identified by NONCODE: Linc	100	100	22	22	FALSE	---	---	chr18	-	106602	108335	---	---	---	---	---	---	---	---	---	---	---	---
16809659	PRTG	2.61165	0.00139671	5.69744	7.08241	5.85978	5.47975	5.72737	6.85591	7.18925	7.1779	5.82936	6.04051	5.87796	7.21864	7.01724	6.35107	PRTG	#FF6347,black	NM_173814	PRTG	protogenin	15q21.3	NM_173814	RefSeq	Homo sapiens protogenin (PRTG), mRNA.	100	90	19	19	FALSE	Hs.130957	brain| embryonic tissue| eye| intestine| kidney| larynx| liver| lung| muscle| placenta| skin| testis| uterus| gastrointestinal tumor| germ cell tumor| head and neck tumor| liver tumor| lung tumor| normal| retinoblastoma| skin tumor| uterine tumor|embryoid body| blastocyst| fetus| adult	chr15	-	55903738	56035288	NM_173814	Q2VWP7	GO:0007275	multicellular organismal development	inferred from electronic annotation	GO:0005615 // GO:0016021 // GO:0016020	extracellular space // integral component of membrane // membrane	inferred from direct assay // inferred from electronic annotation // inferred from electronic annotation	---	---	---	---
16860414	PLEKHF1	2.60879	0.00101608	6.44298	7.82636	6.34759	6.41879	6.55482	7.92424	7.60862	7.92382	6.23177	6.97389	6.67511	8.11505	7.43692	7.16773	PLEKHF1	#FF6347,black	NM_024310	PLEKHF1	pleckstrin homology domain containing, family F (with FYVE domain) member 1	19q12	NM_024310	RefSeq	Homo sapiens pleckstrin homology domain containing, family F (with FYVE domain) member 1 (PLEKHF1), mRNA.	100	100	16	16	FALSE	Hs.466383	adrenal gland| blood| bone| bone marrow| brain| cervix| connective tissue| embryonic tissue| heart| intestine| kidney| liver| lung| lymph node| mammary gland| muscle| ovary| pancreas| placenta| salivary gland| skin| testis| uterus| breast (mammary gland) tumor| cervical tumor| chondrosarcoma| colorectal tumor| glioma| head and neck tumor| leukemia| liver tumor| lung tumor| non-neoplasia| normal| …	chr19	+	30156327	30166384	NM_024310	Q96S99	GO:0006915 // GO:0007032 // GO:0010508 // GO:0016050 // GO:0072659 // GO:2001244	apoptotic process // endosome organization // positive regulation of autophagy // vesicle organization // protein localization to plasma membrane // positive regulation of intrinsic apoptotic signaling pathway	inferred from electronic annotation // inferred from mutant phenotype // inferred from direct assay // inferred from mutant phenotype // inferred from mutant phenotype // inferred from electronic annotation	GO:0005634 // GO:0005764 // GO:0005765 // GO:0005768 // GO:0010008 // GO:0048471 // GO:0005737 // GO:0005764	nucleus // lysosome // lysosomal membrane // endosome // endosome membrane // perinuclear region of cytoplasm // cytoplasm // lysosome	inferred from electronic annotation // inferred from direct assay // inferred by curator // inferred from direct assay // inferred by curator // inferred from electronic annotation // inferred from electronic annotation // inferred from electronic annotation	GO:0005515 // GO:0010314 // GO:0032266 // GO:0046872 // GO:0070273	protein binding // phosphatidylinositol-5-phosphate binding // phosphatidylinositol-3-phosphate binding // metal ion binding // phosphatidylinositol-4-phosphate binding	inferred from physical interaction // inferred from direct assay // inferred from direct assay // inferred from electronic annotation // inferred from direct assay	---
16802479	GLCE	2.60512	5.92965e-05	7.13814	8.51949	7.17209	7.12694	7.11475	8.41886	8.55021	8.58418	7.08479	7.56326	7.17147	8.54042	8.48229	8.12955	GLCE	#FF6347,black	NM_015554	GLCE	glucuronic acid epimerase	15q23	NM_015554	RefSeq	Homo sapiens glucuronic acid epimerase (GLCE), mRNA.	100	71	15	15	FALSE	Hs.183006	ascites| bone| brain| embryonic tissue| esophagus| eye| heart| intestine| kidney| larynx| liver| lung| lymph| mammary gland| mouth| muscle| pancreas| parathyroid| pituitary gland| placenta| prostate| skin| stomach| testis| thyroid| trachea| uterus| vascular| breast (mammary gland) tumor| chondrosarcoma| colorectal tumor| esophageal tumor| gastrointestinal tumor| germ cell tumor| head and neck tum…	chr15	+	69452923	69564544	NM_015554	O94923	GO:0005975 // GO:0006024 // GO:0015012 // GO:0015012 // GO:0015012 // GO:0030203 // GO:0030210 // GO:0030210 // GO:0044281 // GO:0006024	carbohydrate metabolic process // glycosaminoglycan biosynthetic process // heparan sulfate proteoglycan biosynthetic process // heparan sulfate proteoglycan biosynthetic process // heparan sulfate proteoglycan biosynthetic process // glycosaminoglycan metabolic process // heparin biosynthetic process // heparin biosynthetic process // small molecule metabolic process // glycosaminoglycan biosynt…	traceable author statement // traceable author statement // inferred from direct assay // inferred from electronic annotation // inferred from sequence or structural similarity // traceable author statement // inferred from electronic annotation // inferred from sequence or structural similarity // traceable author statement // inferred from electronic annotation	GO:0000139 // GO:0005794 // GO:0016021 // GO:0005794 // GO:0016020	Golgi membrane // Golgi apparatus // integral component of membrane // Golgi apparatus // membrane	inferred from electronic annotation // inferred from sequence or structural similarity // inferred from electronic annotation // inferred from electronic annotation // inferred from electronic annotation	GO:0016857 // GO:0047464 // GO:0050379 // GO:0016853 // GO:0016857 // GO:0047464	racemase and epimerase activity, acting on carbohydrates and derivatives // heparosan-N-sulfate-glucuronate 5-epimerase activity // UDP-glucuronate 5'-epimerase activity // isomerase activity // racemase and epimerase activity, acting on carbohydrates and derivatives // heparosan-N-sulfate-glucuronate 5-epimerase activity	inferred from sequence or structural similarity // inferred from mutant phenotype // inferred from direct assay // inferred from electronic annotation // inferred from electronic annotation // inferred from electronic annotation	---
16674287	MIR4424	2.5967	0.258183	1.34576	2.72244	1.56168	1.21426	1.23435	1.31157	2.23402	3.65686	1.55052	1.34083	1.08889	1.45129	1.85199	2.25515	MIR4424	#FF6347,black	NR_039622	MIR4424	microRNA 4424	---	NR_039622	RefSeq	Homo sapiens microRNA 4424 (MIR4424), microRNA.	100	100	8	8	FALSE	---	---	chr1	+	178646884	178646969	---	---	---	---	---	---	---	---	---	---	---	---
17055472	SOSTDC1	2.59246	0.000327596	6.09125	7.46558	5.98772	6.20498	6.07272	7.45422	7.59181	7.33963	5.98499	6.46378	6.141	7.61032	7.44504	6.65123	SOSTDC1	#FF6347,black	NM_015464	SOSTDC1	sclerostin domain containing 1	7p21.1	NM_015464	RefSeq	Homo sapiens sclerostin domain containing 1 (SOSTDC1), mRNA.	100	65	11	11	FALSE	Hs.648106	adrenal gland| ascites| bone marrow| brain| connective tissue| ear| embryonic tissue| eye| heart| intestine| kidney| lung| mouth| pharynx| placenta| prostate| skin| stomach| testis| uterus| vascular|adrenal tumor| chondrosarcoma| colorectal tumor| gastrointestinal tumor| germ cell tumor| head and neck tumor| kidney tumor| leukemia| non-neoplasia| normal| primitive neuroectodermal tumor of the CNS…	chr7	-	16501106	16570205	NM_015464	Q6X4U4	GO:0007389 // GO:0010454 // GO:0016055 // GO:0030514 // GO:0031069 // GO:0042475 // GO:0060648 // GO:0090090	pattern specification process // negative regulation of cell fate commitment // Wnt signaling pathway // negative regulation of BMP signaling pathway // hair follicle morphogenesis // odontogenesis of dentin-containing tooth // mammary gland bud morphogenesis // negative regulation of canonical Wnt signaling pathway	inferred from electronic annotation // inferred from electronic annotation // inferred from electronic annotation // inferred from electronic annotation // inferred from electronic annotation // inferred from electronic annotation // inferred from electronic annotation // inferred from electronic annotation	GO:0005615 // GO:0005576	extracellular space // extracellular region	inferred from electronic annotation // inferred from electronic annotation	---	---	---	---
16903409		2.59204	0.00168852	7.84193	9.21602	7.67833	7.95364	7.87995	9.1365	9.06104	9.42453	7.60079	8.34353	7.91222	9.22347	8.97045	8.98445	.	#FF6347,black	---	---	---	---	ENST00000420548	ENSEMBL	havana:known chromosome:GRCh38:2:145569294:145588024:-1 gene:ENSG00000225107 gene_biotype:lincRNA transcript_biotype:lincRNA	100	100	17	17	FALSE	---	---	chr2	-	146326862	146345592	---	---	---	---	---	---	---	---	---	---	---	---
16846291	HOXB9	2.59103	2.09431e-06	8.08478	9.4583	8.11016	7.98452	8.15431	9.47662	9.45276	9.44534	8.01236	8.36575	8.17682	9.54823	9.37992	9.05088	HOXB9	#FF6347,black	NM_024017	HOXB9	homeobox B9	17q21.3	NM_024017	RefSeq	Homo sapiens homeobox B9 (HOXB9), mRNA.	95	100	19	20	FALSE	Hs.463350	bone| bone marrow| brain| cervix| intestine| kidney| lung| mammary gland| mouth| muscle| ovary| pancreas| placenta| prostate| stomach| testis| breast (mammary gland) tumor| cervical tumor| chondrosarcoma| colorectal tumor| gastrointestinal tumor| germ cell tumor| glioma| head and neck tumor| kidney tumor| leukemia| normal| ovarian tumor| pancreatic tumor| soft tissue/muscle tissue tumor| fetus| a…	chr17	-	46698518	46703839	NM_024017	P17482	GO:0006351 // GO:0009952 // GO:0030879 // GO:0045944 // GO:0048706 // GO:0060070 // GO:0060326 // GO:0006355 // GO:0007275	transcription, DNA-templated // anterior/posterior pattern specification // mammary gland development // positive regulation of transcription from RNA polymerase II promoter // embryonic skeletal system development // canonical Wnt signaling pathway // cell chemotaxis // regulation of transcription, DNA-templated // multicellular organismal development	inferred from electronic annotation // inferred from electronic annotation // inferred from electronic annotation // inferred from electronic annotation // inferred from electronic annotation // inferred from mutant phenotype // inferred from direct assay // inferred from electronic annotation // inferred from electronic annotation	GO:0005654 // GO:0005739 // GO:0005634	nucleoplasm // mitochondrion // nucleus	inferred from direct assay // inferred from direct assay // inferred from electronic annotation	GO:0005515 // GO:0043565 // GO:0003677	protein binding // sequence-specific DNA binding // DNA binding	inferred from physical interaction // inferred from electronic annotation // inferred from electronic annotation	---
16980005	SETD7	2.58663	3.72065e-05	5.49531	6.86638	5.61879	5.35887	5.49658	6.87795	6.8018	6.91703	5.65977	5.8656	5.68274	7.1457	6.47358	6.31317	SETD7	#FF6347,black	NM_001306199	SETD7	SET domain containing (lysine methyltransferase) 7	4q28	NM_001306199	RefSeq	Homo sapiens SET domain containing (lysine methyltransferase) 7 (SETD7), transcript variant 2, mRNA.	100	61	14	14	FALSE	Hs.480792	adipose tissue| adrenal gland| blood| bone| brain| cervix| connective tissue| ear| embryonic tissue| eye| heart| intestine| kidney| larynx| liver| lung| lymph| lymph node| mammary gland| mouth| muscle| nerve| ovary| pancreas| parathyroid| placenta| prostate| skin| spleen| stomach| testis| thymus| thyroid| tonsil| trachea| uterus| vascular|adrenal tumor| breast (mammary gland) tumor| cervical tumo…	chr4	-	140417243	140477928	NM_001306199	Q8WTS6	GO:0006325 // GO:0006351 // GO:0006974 // GO:0016568 // GO:0018026 // GO:0018027 // GO:0034968 // GO:0045471 // GO:0045893 // GO:0051570 // GO:0070828 // GO:0006355 // GO:0016568 // GO:0018022 // GO:0032259 // GO:0070828	chromatin organization // transcription, DNA-templated // cellular response to DNA damage stimulus // chromatin modification // peptidyl-lysine monomethylation // peptidyl-lysine dimethylation // histone lysine methylation // response to ethanol // positive regulation of transcription, DNA-templated // regulation of histone H3-K9 methylation // heterochromatin organization // regulation of transc…	traceable author statement // inferred from electronic annotation // inferred from direct assay // non-traceable author statement // inferred from direct assay // inferred from direct assay // inferred from electronic annotation // inferred from electronic annotation // inferred from electronic annotation // inferred from electronic annotation // inferred from direct assay // inferred from electr…	GO:0005654 // GO:0005694 // GO:0005730 // GO:0005634	nucleoplasm // chromosome // nucleolus // nucleus	traceable author statement // inferred from electronic annotation // inferred from direct assay // inferred from electronic annotation	GO:0002039 // GO:0003682 // GO:0005515 // GO:0016279 // GO:0018024 // GO:0018024 // GO:0008168 // GO:0016740 // GO:0018024	p53 binding // chromatin binding // protein binding // protein-lysine N-methyltransferase activity // histone-lysine N-methyltransferase activity // histone-lysine N-methyltransferase activity // methyltransferase activity // transferase activity // histone-lysine N-methyltransferase activity	inferred from physical interaction // inferred from electronic annotation // inferred from physical interaction // inferred from direct assay // inferred from direct assay // non-traceable author statement // inferred from electronic annotation // inferred from electronic annotation // inferred from electronic annotation	---
16661730	PTPRU	2.57492	0.000237346	5.49901	6.86353	5.26066	5.63169	5.57755	6.77549	6.96538	6.84327	5.1042	6.09317	5.54303	7.03605	6.73844	6.07727	PTPRU	#FF6347,black	NM_001195001	PTPRU	protein tyrosine phosphatase, receptor type, U	1p35.3	NM_001195001	RefSeq	Homo sapiens protein tyrosine phosphatase, receptor type, U (PTPRU), transcript variant 4, mRNA.	100	93	26	26	FALSE	Hs.19718	ascites| bone| bone marrow| brain| cervix| connective tissue| embryonic tissue| eye| intestine| kidney| liver| lung| mammary gland| mouth| muscle| ovary| pancreas| placenta| prostate| salivary gland| skin| stomach| testis| uterus| cervical tumor| chondrosarcoma| colorectal tumor| gastrointestinal tumor| germ cell tumor| head and neck tumor| kidney tumor| lung tumor| non-neoplasia| normal| ovarian…	chr1	+	29563028	29653325	NM_001195001	Q92729	GO:0006470 // GO:0007155 // GO:0007185 // GO:0008285 // GO:0016337 // GO:0030154 // GO:0030336 // GO:0031100 // GO:0034109 // GO:0034394 // GO:0035335 // GO:0035335 // GO:0035335 // GO:0035335 // GO:0051384 // GO:0060070 // GO:0006470 // GO:0007155 // GO:0016311	protein dephosphorylation // cell adhesion // transmembrane receptor protein tyrosine phosphatase signaling pathway // negative regulation of cell proliferation // single organismal cell-cell adhesion // cell differentiation // negative regulation of cell migration // organ regeneration // homotypic cell-cell adhesion // protein localization to cell surface // peptidyl-tyrosine dephosphorylation …	inferred from direct assay // non-traceable author statement // non-traceable author statement // inferred from direct assay // inferred from direct assay // inferred from electronic annotation // inferred from direct assay // inferred from electronic annotation // inferred from electronic annotation // inferred from direct assay // inferred from direct assay // inferred from electronic annotatio…	GO:0005886 // GO:0005887 // GO:0005911 // GO:0005886 // GO:0016020 // GO:0016021 // GO:0030054	plasma membrane // integral component of plasma membrane // cell-cell junction // plasma membrane // membrane // integral component of membrane // cell junction	traceable author statement // non-traceable author statement // inferred from direct assay // inferred from electronic annotation // inferred from electronic annotation // inferred from electronic annotation // inferred from electronic annotation	GO:0004725 // GO:0004725 // GO:0005001 // GO:0005515 // GO:0008013 // GO:0004721 // GO:0004725 // GO:0016787 // GO:0016791	protein tyrosine phosphatase activity // protein tyrosine phosphatase activity // transmembrane receptor protein tyrosine phosphatase activity // protein binding // beta-catenin binding // phosphoprotein phosphatase activity // protein tyrosine phosphatase activity // hydrolase activity // phosphatase activity	inferred from direct assay // inferred from mutant phenotype // non-traceable author statement // inferred from physical interaction // inferred from physical interaction // inferred from electronic annotation // inferred from electronic annotation // inferred from electronic annotation // inferred from electronic annotation	---
16738465	PRG2	2.57277	0.000213582	6.21615	7.57947	6.19416	6.14848	6.3015	7.68153	7.45131	7.59625	6.06098	6.58372	6.36808	7.76405	7.35226	7.14458	PRG2	#FF6347,black	NM_001243245	PRG2	proteoglycan 2, bone marrow (natural killer cell activator, eosinophil granule major basic protein)	11q12	NM_001243245	RefSeq	Homo sapiens proteoglycan 2, bone marrow (natural killer cell activator, eosinophil granule major basic protein) (PRG2), transcript variant 2, mRNA.	91	61	10	11	FALSE	Hs.512633	blood| bone marrow| connective tissue| eye| heart| intestine| placenta| testis| uterus| vascular| colorectal tumor| leukemia| normal| soft tissue/muscle tissue tumor| fetus| adult	chr11	-	57154267	57175352	NM_001243245	P13727	GO:0002215 // GO:0006955 // GO:0032693 // GO:0032753 // GO:0042035 // GO:0042742 // GO:0002376 // GO:0042035	defense response to nematode // immune response // negative regulation of interleukin-10 production // positive regulation of interleukin-4 production // regulation of cytokine biosynthetic process // defense response to bacterium // immune system process // regulation of cytokine biosynthetic process	inferred from electronic annotation // inferred from electronic annotation // inferred from electronic annotation // inferred from electronic annotation // not recorded // inferred from electronic annotation // inferred from electronic annotation // ---	GO:0005576 // GO:0030133 // GO:0070062 // GO:0005576 // GO:0031410	extracellular region // transport vesicle // extracellular exosome // extracellular region // cytoplasmic vesicle	traceable author statement // inferred from electronic annotation // inferred from direct assay // inferred from electronic annotation // inferred from electronic annotation	GO:0008201 // GO:0030246 // GO:0030246	heparin binding // carbohydrate binding // carbohydrate binding	inferred from electronic annotation // inferred from electronic annotation // traceable author statement	---
16757160	ALDH2	2.56232	0.00673706	6.15227	7.50972	5.93063	6.39298	6.09463	7.17904	7.54183	7.75134	5.83924	6.8431	6.21145	7.37939	7.39757	7.08525	ALDH2	#FF6347,black	NM_000690	ALDH2	aldehyde dehydrogenase 2 family (mitochondrial)	12q24.2	NM_000690	RefSeq	Homo sapiens aldehyde dehydrogenase 2 family (mitochondrial) (ALDH2), transcript variant 1, mRNA.	100	91	20	20	FALSE	Hs.604551	adipose tissue| adrenal gland| ascites| bladder| blood| bone| brain| cervix| connective tissue| ear| embryonic tissue| eye| heart| intestine| kidney| larynx| liver| lung| lymph| lymph node| mammary gland| mouth| muscle| nerve| ovary| pancreas| pharynx| pituitary gland| placenta| prostate| skin| spleen| stomach| testis| thyroid| tonsil| umbilical cord| uterus| vascular|adrenal tumor| bladder carci…	chr12	+	112204691	112247789	NM_000690	P05091	GO:0005975 // GO:0006066 // GO:0006068 // GO:0006069 // GO:0006805 // GO:0007268 // GO:0042136 // GO:0044281 // GO:0008152 // GO:0055114	carbohydrate metabolic process // alcohol metabolic process // ethanol catabolic process // ethanol oxidation // xenobiotic metabolic process // synaptic transmission // neurotransmitter biosynthetic process // small molecule metabolic process // metabolic process // oxidation-reduction process	traceable author statement // traceable author statement // inferred from electronic annotation // traceable author statement // traceable author statement // traceable author statement // traceable author statement // traceable author statement // inferred from electronic annotation // inferred from electronic annotation	GO:0005759 // GO:0070062 // GO:0005739 // GO:0005759	mitochondrial matrix // extracellular exosome // mitochondrion // mitochondrial matrix	traceable author statement // inferred from direct assay // inferred from electronic annotation // inferred from electronic annotation	GO:0004029 // GO:0004029 // GO:0004030 // GO:0009055 // GO:0004029 // GO:0004029 // GO:0004029 // GO:0016491 // GO:0016620	aldehyde dehydrogenase (NAD) activity // aldehyde dehydrogenase (NAD) activity // aldehyde dehydrogenase [NAD(P)+] activity // electron carrier activity // aldehyde dehydrogenase (NAD) activity // aldehyde dehydrogenase (NAD) activity // aldehyde dehydrogenase (NAD) activity // oxidoreductase activity // oxidoreductase activity, acting on the aldehyde or oxo group of donors, NAD or NADP as accept…	not recorded // inferred from direct assay // traceable author statement // traceable author statement // --- // inferred from electronic annotation // traceable author statement // inferred from electronic annotation // inferred from electronic annotation	---
16925341	RCAN1	2.55622	0.00195649	4.67756	6.03157	5.00819	4.76336	4.12363	5.92171	5.99056	6.17083	4.88885	5.32941	4.13299	6.15513	5.84148	5.2104	RCAN1	#FF6347,black	NM_001285389	RCAN1	regulator of calcineurin 1	21q22.12	NM_001285389	RefSeq	Homo sapiens regulator of calcineurin 1 (RCAN1), transcript variant 4, mRNA.	100	27	7	7	FALSE	Hs.282326	adrenal gland| ascites| bladder| blood| bone| bone marrow| brain| cervix| connective tissue| ear| embryonic tissue| esophagus| eye| heart| intestine| kidney| larynx| liver| lung| lymph node| mammary gland| mouth| muscle| nerve| ovary| pancreas| parathyroid| pharynx| pituitary gland| placenta| prostate| skin| spleen| stomach| testis| thymus| thyroid| trachea| umbilical cord| uterus| vascular|adren…	chr21	-	35885440	35987441	NM_001285389	P53805	GO:0006355 // GO:0007165 // GO:0007417 // GO:0008015 // GO:0033173 // GO:0050790 // GO:0070884 // GO:0019722 // GO:0050790 // GO:0070884	regulation of transcription, DNA-templated // signal transduction // central nervous system development // blood circulation // calcineurin-NFAT signaling cascade // regulation of catalytic activity // regulation of calcineurin-NFAT signaling cascade // calcium-mediated signaling // regulation of catalytic activity // regulation of calcineurin-NFAT signaling cascade	traceable author statement // traceable author statement // traceable author statement // traceable author statement // inferred from electronic annotation // not recorded // not recorded // inferred from electronic annotation // --- // ---	GO:0005634 // GO:0005737 // GO:0005737 // GO:0005622	nucleus // cytoplasm // cytoplasm // intracellular	traceable author statement // not recorded // --- // inferred from electronic annotation	GO:0003677 // GO:0003700 // GO:0005515 // GO:0008597 // GO:0042802 // GO:0008597	DNA binding // transcription factor activity, sequence-specific DNA binding // protein binding // calcium-dependent protein serine/threonine phosphatase regulator activity // identical protein binding // calcium-dependent protein serine/threonine phosphatase regulator activity	traceable author statement // traceable author statement // inferred from physical interaction // not recorded // inferred from physical interaction // ---	---
16712421	C10orf113	2.55295	0.0633875	2.68942	4.04158	2.7299	1.99112	3.12797	3.63763	3.71586	4.57397	2.70722	2.18804	3.20317	3.95674	3.38961	3.6341	C10orf113	#FF6347,black	NM_001010896	C10orf113	chromosome 10 open reading frame 113	10p12.31	NM_001010896	RefSeq	Homo sapiens chromosome 10 open reading frame 113 (C10orf113), transcript variant 1, mRNA.	100	100	18	18	FALSE	Hs.664110	mammary gland| testis| breast (mammary gland) tumor| germ cell tumor| normal| fetus| adult	chr10	-	21414692	21435488	NM_001010896	Q5VZT2	---	---	---	---	---	---	---	---	---	---
17086987	PTPDC1	2.52686	0.000988335	6.21193	7.54927	6.31545	6.12101	6.19258	7.44655	7.44825	7.73369	6.24168	6.59013	6.29592	7.63861	7.29528	7.03319	PTPDC1	#FF6347,black	NM_001253829	PTPDC1	protein tyrosine phosphatase domain containing 1	9q22.32	NM_001253829	RefSeq	Homo sapiens protein tyrosine phosphatase domain containing 1 (PTPDC1), transcript variant 3, mRNA.	100	71	15	15	FALSE	Hs.437943	bone| brain| connective tissue| embryonic tissue| intestine| kidney| lung| lymph node| mammary gland| mouth| ovary| pancreas| placenta| prostate| skin| testis| uterus| chondrosarcoma| gastrointestinal tumor| germ cell tumor| head and neck tumor| kidney tumor| lymphoma| non-neoplasia| normal| pancreatic tumor| skin tumor| soft tissue/muscle tissue tumor|embryoid body| fetus| adult	chr9	+	96793076	96872138	NM_001253829	A2A3K4	GO:0035335 // GO:0060271 // GO:0006470 // GO:0016311 // GO:0030030 // GO:0035335 // GO:0060271 // GO:0035335 // GO:0007224 // GO:0060271	peptidyl-tyrosine dephosphorylation // cilium morphogenesis // protein dephosphorylation // dephosphorylation // cell projection organization // peptidyl-tyrosine dephosphorylation // cilium morphogenesis // peptidyl-tyrosine dephosphorylation // smoothened signaling pathway // cilium morphogenesis	not recorded // not recorded // inferred from electronic annotation // inferred from electronic annotation // inferred from electronic annotation // --- // --- // inferred from electronic annotation // inferred from electronic annotation // inferred from electronic annotation	GO:0005654 // GO:0005737 // GO:0005737	nucleoplasm // cytoplasm // cytoplasm	inferred from direct assay // not recorded // ---	GO:0004725 // GO:0008138 // GO:0004721 // GO:0004725 // GO:0004725 // GO:0016787 // GO:0016791	protein tyrosine phosphatase activity // protein tyrosine/serine/threonine phosphatase activity // phosphoprotein phosphatase activity // protein tyrosine phosphatase activity // protein tyrosine phosphatase activity // hydrolase activity // phosphatase activity	not recorded // inferred from electronic annotation // inferred from electronic annotation // --- // inferred from electronic annotation // inferred from electronic annotation // inferred from electronic annotation	---
16801299	C15orf65	2.51708	0.00295665	6.05487	7.38662	5.97494	6.0114	6.17066	7.41521	7.12127	7.58572	6.09272	6.46141	6.24224	7.52656	6.9362	7.08008	C15orf65	#FF6347,black	NM_001198784	C15orf65	chromosome 15 open reading frame 65	15q21.3	NM_001198784	RefSeq	Homo sapiens chromosome 15 open reading frame 65 (C15orf65), mRNA.	100	100	19	19	FALSE	Hs.97300	adrenal gland| brain| connective tissue| embryonic tissue| liver| pancreas| testis|adrenal tumor| normal| soft tissue/muscle tissue tumor| fetus| adult	chr15	+	55700723	55710910	NM_001198784	H3BRN8	---	---	---	---	---	---	---	---	---	---
16867511	LONP1	2.51527	6.95096e-05	7.11784	8.44855	7.10889	7.03827	7.2017	8.35305	8.51148	8.47638	7.04824	7.43806	7.28317	8.46832	8.42184	7.92738	LONP1	#FF6347,black	NM_001276479	LONP1	lon peptidase 1, mitochondrial	19p13.2	NM_001276479	RefSeq	Homo sapiens lon peptidase 1, mitochondrial (LONP1), transcript variant 2, mRNA.	97	97	28	29	FALSE	Hs.350265	adipose tissue| adrenal gland| ascites| bladder| blood| bone| bone marrow| brain| cervix| connective tissue| embryonic tissue| esophagus| eye| heart| intestine| kidney| liver| lung| lymph| lymph node| mammary gland| mouth| muscle| nerve| ovary| pancreas| pharynx| placenta| prostate| salivary gland| skin| spleen| stomach| testis| thymus| thyroid| tonsil| trachea| umbilical cord| uterus| vascular|a…	chr19	-	5691845	5720463	NM_001276479	P36776	GO:0000002 // GO:0001666 // GO:0006515 // GO:0007005 // GO:0007005 // GO:0007568 // GO:0009725 // GO:0010044 // GO:0032042 // GO:0034599 // GO:0034599 // GO:0051131 // GO:0051260 // GO:0051603 // GO:0070407 // GO:0001666 // GO:0006508 // GO:0006515 // GO:0006515 // GO:0007005 // GO:0007005 // GO:0030163 // GO:0043623 // GO:0051131	mitochondrial genome maintenance // response to hypoxia // misfolded or incompletely synthesized protein catabolic process // mitochondrion organization // mitochondrion organization // aging // response to hormone // response to aluminum ion // mitochondrial DNA metabolic process // cellular response to oxidative stress // cellular response to oxidative stress // chaperone-mediated protein compl…	non-traceable author statement // inferred from expression pattern // not recorded // not recorded // inferred from mutant phenotype // inferred from electronic annotation // inferred from electronic annotation // inferred from electronic annotation // non-traceable author statement // inferred by curator // inferred from direct assay // not recorded // inferred from direct assay // inferred from…	GO:0005634 // GO:0005654 // GO:0005737 // GO:0005739 // GO:0005759 // GO:0005759 // GO:0016020 // GO:0042645 // GO:0005739 // GO:0005759 // GO:0005759	nucleus // nucleoplasm // cytoplasm // mitochondrion // mitochondrial matrix // mitochondrial matrix // membrane // mitochondrial nucleoid // mitochondrion // mitochondrial matrix // mitochondrial matrix	inferred from direct assay // inferred from direct assay // inferred from direct assay // inferred from direct assay // not recorded // inferred from mutant phenotype // inferred from direct assay // inferred from direct assay // inferred from electronic annotation // --- // inferred from electronic annotation	GO:0003697 // GO:0003727 // GO:0004176 // GO:0004176 // GO:0004252 // GO:0005515 // GO:0005524 // GO:0043531 // GO:0043565 // GO:0051880 // GO:0070182 // GO:0070361 // GO:0070361 // GO:0070362 // GO:0070363 // GO:0070364 // GO:0000166 // GO:0003677 // GO:0003697 // GO:0003697 // GO:0004176 // GO:0004176 // GO:0005524 // GO:0008233 // GO:0008236 // GO:0016787 // GO:0016887 // GO:0070361	single-stranded DNA binding // single-stranded RNA binding // ATP-dependent peptidase activity // ATP-dependent peptidase activity // serine-type endopeptidase activity // protein binding // ATP binding // ADP binding // sequence-specific DNA binding // G-quadruplex DNA binding // DNA polymerase binding // mitochondrial light strand promoter anti-sense binding // mitochondrial light strand promot…	not recorded // inferred from direct assay // not recorded // inferred from direct assay // inferred from electronic annotation // inferred from physical interaction // inferred from direct assay // inferred from direct assay // inferred from direct assay // inferred from direct assay // inferred from physical interaction // not recorded // inferred from direct assay // inferred from direct assay…	---
17098305	NR6A1	2.51361	0.00013803	6.45721	7.78697	6.55285	6.23645	6.55932	7.85839	7.79549	7.70279	6.40755	6.65324	6.62309	7.99853	7.65156	7.05568	NR6A1	#FF6347,black	NM_001278546	NR6A1	nuclear receptor subfamily 6, group A, member 1	9q33.3	NM_001278546	RefSeq	Homo sapiens nuclear receptor subfamily 6, group A, member 1 (NR6A1), transcript variant 4, mRNA.	100	90	19	19	FALSE	Hs.586460	blood| bone| ovary| placenta| testis| chondrosarcoma| germ cell tumor| leukemia| normal| fetus| adult	chr9	-	127279888	127533589	NM_001278546	Q15406	GO:0000122 // GO:0006367 // GO:0007276 // GO:0007283 // GO:0008283 // GO:0010467 // GO:0030522 // GO:0043401 // GO:0045944 // GO:0000122 // GO:0006351 // GO:0006355 // GO:0006366 // GO:0007276	negative regulation of transcription from RNA polymerase II promoter // transcription initiation from RNA polymerase II promoter // gamete generation // spermatogenesis // cell proliferation // gene expression // intracellular receptor signaling pathway // steroid hormone mediated signaling pathway // positive regulation of transcription from RNA polymerase II promoter // negative regulation of t…	inferred from sequence or structural similarity // traceable author statement // inferred from sequence or structural similarity // traceable author statement // traceable author statement // traceable author statement // traceable author statement // inferred from electronic annotation // inferred from electronic annotation // inferred from electronic annotation // inferred from electronic annot…	GO:0005654 // GO:0005667 // GO:0005634 // GO:0005667	nucleoplasm // transcription factor complex // nucleus // transcription factor complex	traceable author statement // inferred from sequence or structural similarity // inferred from electronic annotation // inferred from electronic annotation	GO:0000978 // GO:0001077 // GO:0003677 // GO:0003707 // GO:0004879 // GO:0008270 // GO:0042803 // GO:0043565 // GO:0003677 // GO:0003700 // GO:0042803 // GO:0043565 // GO:0046872	RNA polymerase II core promoter proximal region sequence-specific DNA binding // transcriptional activator activity, RNA polymerase II core promoter proximal region sequence-specific binding // DNA binding // steroid hormone receptor activity // RNA polymerase II transcription factor activity, ligand-activated sequence-specific DNA binding // zinc ion binding // protein homodimerization activity …	inferred from electronic annotation // inferred from electronic annotation // inferred from sequence or structural similarity // inferred from electronic annotation // traceable author statement // inferred from electronic annotation // inferred from sequence or structural similarity // inferred from sequence or structural similarity // inferred from electronic annotation // inferred from electro…	---
17111119	XAGE3	2.51279	0.0658731	2.60467	3.93396	2.68493	2.48315	2.63827	3.67214	3.40844	4.491	2.56222	2.65679	2.48331	4.1318	2.99042	3.09226	XAGE3	#FF6347,black	NM_130776	XAGE3	X antigen family, member 3	Xp11.22	NM_130776	RefSeq	Homo sapiens X antigen family, member 3 (XAGE3), transcript variant 2, mRNA.	100	100	8	8	FALSE	Hs.43879	placenta| normal| fetus| adult	chrX	-	52891193	52897119	NM_130776	Q8WTP9	---	---	---	---	---	---	GO:0005515	protein binding	inferred from physical interaction	---
16698312	PLEKHA6	2.51126	9.35111e-06	5.86723	7.19564	5.93608	5.90675	5.75217	7.18397	7.1659	7.23613	5.78461	6.31386	5.80112	7.37815	7.06625	6.42042	PLEKHA6	#FF6347,black	NM_014935	PLEKHA6	pleckstrin homology domain containing, family A member 6	1q32.1	NM_014935	RefSeq	Homo sapiens pleckstrin homology domain containing, family A member 6 (PLEKHA6), mRNA.	100	91	20	20	FALSE	Hs.253146	adipose tissue| ascites| blood| bone| brain| embryonic tissue| eye| heart| intestine| kidney| lung| mammary gland| muscle| nerve| ovary| pancreas| placenta| prostate| stomach| testis| uterus| breast (mammary gland) tumor| chondrosarcoma| colorectal tumor| gastrointestinal tumor| glioma| kidney tumor| non-neoplasia| normal| ovarian tumor| pancreatic tumor| retinoblastoma|embryoid body| blastocyst|…	chr1	-	204187981	204329044	NM_014935	Q9Y2H5	---	---	---	---	---	---	---	---	---	---
16866489	PRSS57	2.5105	0.000450125	6.04579	7.37376	5.8742	6.16961	6.07792	7.25839	7.34254	7.50899	5.72927	6.62029	6.10062	7.4057	7.08107	6.87371	PRSS57	#FF6347,black	NM_001308209	PRSS57	protease, serine, 57	19p13.3	NM_001308209	RefSeq	Homo sapiens protease, serine, 57 (PRSS57), transcript variant 2, mRNA.	100	100	21	21	FALSE	Hs.245146	blood| bone marrow| testis| germ cell tumor| leukemia| normal| adult	chr19	-	685546	695461	NM_001308209	Q6UWY2	GO:0006508 // GO:0006508 // GO:0006508	proteolysis // proteolysis // proteolysis	not recorded // --- // inferred from electronic annotation	GO:0005615 // GO:0030141 // GO:0005576 // GO:0005615 // GO:0030141	extracellular space // secretory granule // extracellular region // extracellular space // secretory granule	not recorded // not recorded // inferred from electronic annotation // --- // ---	GO:0004252 // GO:0004252 // GO:0004252 // GO:0008233 // GO:0008236 // GO:0016787	serine-type endopeptidase activity // serine-type endopeptidase activity // serine-type endopeptidase activity // peptidase activity // serine-type peptidase activity // hydrolase activity	not recorded // --- // inferred from electronic annotation // inferred from electronic annotation // inferred from electronic annotation // inferred from electronic annotation	---
17082362		2.49505	0.0103894	5.49096	6.81003	5.55319	5.6451	5.24485	6.43393	6.83622	7.08643	5.47581	6.11611	5.32089	6.73104	6.68397	6.42605	.	#FF6347,black	---	---	---	---	NM_031308	RefSeq	Homo sapiens epiplakin 1 (EPPK1), mRNA.	100	100	26	26	TRUE	---	---	chr8	-	144939497	144952632	---	---	---	---	---	---	---	---	---	---	---	---
16782408	LOC105370408	2.49086	0.0657105	2.90283	4.21947	3.26867	2.68672	2.66917	3.69341	3.99021	4.75799	3.62184	3.29947	3.06894	4.1451	4.13716	4.19195	LOC105370408	#FF6347,black	XR_915360	LOC105370408	uncharacterized LOC105370408	---	XR_915360	RefSeq	PREDICTED: Homo sapiens uncharacterized LOC105370408 (LOC105370408), transcript variant X1, ncRNA.	100	100	13	13	FALSE	---	---	chr14	+	24161843	24168143	---	---	---	---	---	---	---	---	---	---	---	---
17025046	CNKSR3	2.4887	0.0018175	5.59131	6.9067	5.49784	5.54936	5.71749	6.71003	6.88129	7.10192	5.37161	5.96068	5.70441	6.89446	6.72465	6.43725	CNKSR3	#FF6347,black	NM_173515	CNKSR3	CNKSR family member 3	6q25.2	NM_173515	RefSeq	Homo sapiens CNKSR family member 3 (CNKSR3), mRNA.	100	84	21	21	FALSE	Hs.16064	blood| bone| brain| connective tissue| ear| embryonic tissue| eye| intestine| kidney| liver| lung| mammary gland| mouth| ovary| pancreas| prostate| skin| testis| thyroid| trachea| uterus| breast (mammary gland) tumor| chondrosarcoma| germ cell tumor| glioma| head and neck tumor| kidney tumor| liver tumor| non-neoplasia| normal| pancreatic tumor| skin tumor| soft tissue/muscle tissue tumor| uterin…	chr6	-	154726311	154831793	NM_173515	Q6P9H4	GO:0010765 // GO:0033137 // GO:0070373 // GO:2000651 // GO:0009966 // GO:0010765 // GO:0033137 // GO:0070373	positive regulation of sodium ion transport // negative regulation of peptidyl-serine phosphorylation // negative regulation of ERK1 and ERK2 cascade // positive regulation of sodium ion transmembrane transporter activity // regulation of signal transduction // positive regulation of sodium ion transport // negative regulation of peptidyl-serine phosphorylation // negative regulation of ERK1 and …	inferred from sequence or structural similarity // inferred from sequence or structural similarity // inferred from sequence or structural similarity // inferred from electronic annotation // inferred from electronic annotation // inferred from electronic annotation // inferred from electronic annotation // inferred from electronic annotation	GO:0005737 // GO:0016020	cytoplasm // membrane	inferred from electronic annotation // inferred from electronic annotation	GO:0005515	protein binding	inferred from physical interaction	---
16736073	CYP2R1	2.4863	8.40973e-05	6.74636	8.06036	6.68171	6.81058	6.74392	8.05955	8.14639	7.96974	6.58789	7.20064	6.80335	8.23167	8.02804	7.4555	CYP2R1	#FF6347,black	NM_024514	CYP2R1	cytochrome P450, family 2, subfamily R, polypeptide 1	11p15.2	NM_024514	RefSeq	Homo sapiens cytochrome P450, family 2, subfamily R, polypeptide 1 (CYP2R1), mRNA.	100	32	11	11	FALSE	Hs.371427	brain| connective tissue| embryonic tissue| eye| intestine| kidney| liver| lung| lymph node| mammary gland| mouth| muscle| pancreas| placenta| prostate| skin| spleen| stomach| testis| thymus| uterus| vascular| breast (mammary gland) tumor| colorectal tumor| germ cell tumor| head and neck tumor| liver tumor| lung tumor| lymphoma| non-neoplasia| normal| pancreatic tumor| primitive neuroectodermal t…	chr11	-	14899553	14913798	NM_024514	Q6VVX0	GO:0006082 // GO:0006766 // GO:0006805 // GO:0006805 // GO:0008202 // GO:0010164 // GO:0010212 // GO:0036378 // GO:0042359 // GO:0042738 // GO:0044281 // GO:0055114 // GO:0006082 // GO:0006805 // GO:0010038 // GO:0042359 // GO:0042738 // GO:0055114 // GO:0055114	organic acid metabolic process // vitamin metabolic process // xenobiotic metabolic process // xenobiotic metabolic process // steroid metabolic process // response to cesium ion // response to ionizing radiation // calcitriol biosynthetic process from calciol // vitamin D metabolic process // exogenous drug catabolic process // small molecule metabolic process // oxidation-reduction process // o…	not recorded // traceable author statement // not recorded // traceable author statement // traceable author statement // inferred from electronic annotation // inferred from electronic annotation // inferred from electronic annotation // traceable author statement // not recorded // traceable author statement // not recorded // --- // --- // inferred from electronic annotation // inferred from e…	GO:0005737 // GO:0005789 // GO:0043231 // GO:0005737 // GO:0005783 // GO:0005789 // GO:0016020 // GO:0031090 // GO:0043231 // GO:0043231	cytoplasm // endoplasmic reticulum membrane // intracellular membrane-bounded organelle // cytoplasm // endoplasmic reticulum // endoplasmic reticulum membrane // membrane // organelle membrane // intracellular membrane-bounded organelle // intracellular membrane-bounded organelle	not recorded // traceable author statement // not recorded // --- // inferred from electronic annotation // inferred from electronic annotation // inferred from electronic annotation // inferred from electronic annotation // --- // inferred from electronic annotation	GO:0005506 // GO:0008395 // GO:0016712 // GO:0019825 // GO:0020037 // GO:0030343 // GO:0004497 // GO:0008395 // GO:0016491 // GO:0016705 // GO:0016712 // GO:0019825 // GO:0020037 // GO:0020037 // GO:0046872	iron ion binding // steroid hydroxylase activity // oxidoreductase activity, acting on paired donors, with incorporation or reduction of molecular oxygen, reduced flavin or flavoprotein as one donor, and incorporation of one atom of oxygen // oxygen binding // heme binding // vitamin D3 25-hydroxylase activity // monooxygenase activity // steroid hydroxylase activity // oxidoreductase activity //…	inferred from electronic annotation // not recorded // not recorded // not recorded // not recorded // inferred from electronic annotation // inferred from electronic annotation // --- // inferred from electronic annotation // inferred from electronic annotation // --- // --- // --- // inferred from electronic annotation // inferred from electronic annotation	---
16871124	ANKRD27	2.48147	0.000138832	7.5126	8.8238	7.49753	7.52046	7.5197	8.69824	8.88531	8.8801	7.51205	7.92077	7.55984	8.80206	8.78156	8.38551	ANKRD27	#FF6347,black	NM_032139	ANKRD27	ankyrin repeat domain 27 (VPS9 domain)	19q13.11	NM_032139	RefSeq	Homo sapiens ankyrin repeat domain 27 (VPS9 domain) (ANKRD27), mRNA.	100	100	23	23	FALSE	Hs.59236	blood| bone| bone marrow| brain| cervix| connective tissue| embryonic tissue| eye| heart| intestine| kidney| larynx| liver| lung| lymph node| mammary gland| mouth| muscle| ovary| pancreas| parathyroid| pharynx| pituitary gland| placenta| prostate| salivary gland| skin| stomach| testis| thyroid| uterus| breast (mammary gland) tumor| cervical tumor| chondrosarcoma| colorectal tumor| gastrointestina…	chr19	-	33087907	33166102	NM_032139	Q96NW4	GO:0015031 // GO:0035544 // GO:0035646 // GO:0043547 // GO:0043547 // GO:0045022 // GO:0048812 // GO:0050775 // GO:1990126 // GO:0006810 // GO:0048812 // GO:0048812	protein transport // negative regulation of SNARE complex assembly // endosome to melanosome transport // positive regulation of GTPase activity // positive regulation of GTPase activity // early endosome to late endosome transport // neuron projection morphogenesis // positive regulation of dendrite morphogenesis // retrograde transport, endosome to plasma membrane // transport // neuron project…	inferred from electronic annotation // inferred from direct assay // inferred from electronic annotation // inferred from direct assay // inferred from electronic annotation // inferred from direct assay // not recorded // inferred from electronic annotation // inferred from mutant phenotype // inferred from electronic annotation // --- // inferred from electronic annotation	GO:0005737 // GO:0005764 // GO:0005769 // GO:0005770 // GO:0005886 // GO:0016020 // GO:0030133 // GO:0030659 // GO:0042470 // GO:0043005 // GO:0097422 // GO:0005764 // GO:0005768 // GO:0005769 // GO:0005770 // GO:0005886 // GO:0016020 // GO:0030133 // GO:0030133 // GO:0031410 // GO:0043005 // GO:0043005	cytoplasm // lysosome // early endosome // late endosome // plasma membrane // membrane // transport vesicle // cytoplasmic vesicle membrane // melanosome // neuron projection // tubular endosome // lysosome // endosome // early endosome // late endosome // plasma membrane // membrane // transport vesicle // transport vesicle // cytoplasmic vesicle // neuron projection // neuron projection	inferred from direct assay // inferred from direct assay // inferred from direct assay // inferred from direct assay // inferred from direct assay // inferred from direct assay // not recorded // inferred from electronic annotation // inferred from electronic annotation // not recorded // inferred from direct assay // inferred from electronic annotation // inferred from electronic annotation // i…	GO:0000149 // GO:0005085 // GO:0005096 // GO:0005515 // GO:0017137 // GO:0000149 // GO:0000149 // GO:0005085	SNARE binding // guanyl-nucleotide exchange factor activity // GTPase activator activity // protein binding // Rab GTPase binding // SNARE binding // SNARE binding // guanyl-nucleotide exchange factor activity	not recorded // inferred from direct assay // inferred from electronic annotation // inferred from physical interaction // inferred from direct assay // --- // inferred from electronic annotation // inferred from electronic annotation	---
16960803	LINC00880	2.47964	0.0409386	3.69058	5.0007	3.50624	3.86932	3.67322	4.60604	4.75869	5.47969	3.47245	4.35394	3.80482	5.09222	4.51637	4.55299	LINC00880	#FF6347,black	NR_034007	LINC00880	long intergenic non-protein coding RNA 880	3q25.31	NR_034007	RefSeq	Homo sapiens long intergenic non-protein coding RNA 880 (LINC00880), long non-coding RNA.	100	100	24	24	FALSE	Hs.478050	brain| testis| vascular| germ cell tumor| normal| fetus| adult	chr3	-	156799456	156840793	---	---	---	---	---	---	---	---	---	---	---	---
17060677	TFR2	2.47746	0.000550838	7.10998	8.41884	7.07824	6.99552	7.2449	8.26759	8.42882	8.5466	6.96582	7.42386	7.3027	8.35882	8.28453	8.05145	TFR2	#FF6347,black	NM_001206855	TFR2	transferrin receptor 2	7q22	NM_001206855	RefSeq	Homo sapiens transferrin receptor 2 (TFR2), transcript variant 2, mRNA.	100	75	18	18	FALSE	Hs.544932	ascites| bone| bone marrow| brain| cervix| connective tissue| liver| lung| lymph node| mammary gland| placenta| thymus| breast (mammary gland) tumor| cervical tumor| chondrosarcoma| gastrointestinal tumor| leukemia| liver tumor| lymphoma| normal| soft tissue/muscle tissue tumor| fetus| adult	chr7	-	100218039	100240402	NM_001206855	Q9UP52	GO:0006826 // GO:0006879 // GO:0006898 // GO:0010039 // GO:0033572 // GO:0045807 // GO:0045944 // GO:0055072 // GO:0055072 // GO:0071281 // GO:0090277 // GO:0097460 // GO:1903319 // GO:0055072	iron ion transport // cellular iron ion homeostasis // receptor-mediated endocytosis // response to iron ion // transferrin transport // positive regulation of endocytosis // positive regulation of transcription from RNA polymerase II promoter // iron ion homeostasis // iron ion homeostasis // cellular response to iron ion // positive regulation of peptide hormone secretion // ferrous iron import…	non-traceable author statement // traceable author statement // inferred from genetic interaction // inferred from mutant phenotype // inferred from genetic interaction // inferred from genetic interaction // inferred from genetic interaction // inferred by curator // inferred from mutant phenotype // inferred from genetic interaction // inferred from mutant phenotype // inferred from genetic int…	GO:0005887 // GO:0005887 // GO:0009897 // GO:0031410 // GO:1990712 // GO:0005737 // GO:0005886 // GO:0016020 // GO:0016021	integral component of plasma membrane // integral component of plasma membrane // external side of plasma membrane // cytoplasmic vesicle // HFE-transferrin receptor complex // cytoplasm // plasma membrane // membrane // integral component of membrane	inferred from genetic interaction // non-traceable author statement // inferred from genetic interaction // inferred from direct assay // inferred from direct assay // inferred from electronic annotation // inferred from electronic annotation // inferred from electronic annotation // inferred from electronic annotation	GO:0001948 // GO:0004998 // GO:0004998 // GO:0005515 // GO:0039706	glycoprotein binding // transferrin receptor activity // transferrin receptor activity // protein binding // co-receptor binding	inferred from physical interaction // inferred from direct assay // non-traceable author statement // inferred from physical interaction // inferred from physical interaction	---
16976117	NMU	2.4685	2.32281e-05	8.98595	10.2896	8.98151	8.99097	8.98534	10.2712	10.3611	10.2334	8.89594	9.39312	9.03322	10.3138	10.2777	9.81824	NMU	#FF6347,black	NM_001292045	NMU	neuromedin U	4q12	NM_001292045	RefSeq	Homo sapiens neuromedin U (NMU), transcript variant 2, mRNA.	100	86	19	19	FALSE	Hs.418367	bone marrow| brain| cervix| connective tissue| embryonic tissue| intestine| larynx| lymph| lymph node| ovary| pancreas| pharynx| stomach| testis| colorectal tumor| gastrointestinal tumor| germ cell tumor| glioma| head and neck tumor| leukemia| lymphoma| normal| ovarian tumor| pancreatic tumor| soft tissue/muscle tissue tumor|embryoid body| blastocyst| fetus| adult	chr4	-	56461396	56502865	NM_001292045	P48645	GO:0001696 // GO:0006940 // GO:0007165 // GO:0007186 // GO:0007218 // GO:0007586 // GO:0009648 // GO:0019233 // GO:0042755 // GO:0045987 // GO:0046887 // GO:0050806 // GO:0006940	gastric acid secretion // regulation of smooth muscle contraction // signal transduction // G-protein coupled receptor signaling pathway // neuropeptide signaling pathway // digestion // photoperiodism // sensory perception of pain // eating behavior // positive regulation of smooth muscle contraction // positive regulation of hormone secretion // positive regulation of synaptic transmission // r…	inferred from electronic annotation // traceable author statement // traceable author statement // traceable author statement // inferred from electronic annotation // traceable author statement // inferred from electronic annotation // inferred from electronic annotation // inferred from electronic annotation // inferred from electronic annotation // inferred from electronic annotation // inferr…	GO:0005576 // GO:0043195 // GO:0005576	extracellular region // terminal bouton // extracellular region	traceable author statement // inferred from electronic annotation // inferred from electronic annotation	GO:0005102 // GO:0005515 // GO:0042922	receptor binding // protein binding // neuromedin U receptor binding	traceable author statement // inferred from physical interaction // inferred from electronic annotation	---
17112364	ITM2A	2.466	0.0032102	6.95294	8.25512	6.86186	7.05164	6.93898	8.10915	8.12014	8.50067	6.78905	7.47528	7.01036	8.28061	8.01956	8.04928	ITM2A	#FF6347,black	NM_001171581	ITM2A	integral membrane protein 2A	Xq13.3-Xq21.2	NM_001171581	RefSeq	Homo sapiens integral membrane protein 2A (ITM2A), transcript variant 2, mRNA.	100	75	21	21	FALSE	Hs.17109 // Hs.694944	adipose tissue| adrenal gland| blood| bone| bone marrow| brain| connective tissue| ear| embryonic tissue| eye| heart| intestine| kidney| lung| lymph node| mammary gland| muscle| nerve| ovary| pancreas| parathyroid| pharynx| pituitary gland| placenta| prostate| skin| stomach| testis| thymus| thyroid| uterus| vascular| chondrosarcoma| gastrointestinal tumor| germ cell tumor| glioma| head and neck t…	chrX	-	78615881	78623164	NM_001171581	O43736	---	---	---	GO:0016021 // GO:0016020	integral component of membrane // membrane	inferred from electronic annotation // inferred from electronic annotation	GO:0005515	protein binding	inferred from physical interaction	---
17022916	FRK	2.4647	0.000374388	3.0783	4.37971	2.8453	3.28259	3.07398	4.49138	4.31854	4.32238	2.72926	3.73883	3.09645	4.85313	3.80532	3.26891	FRK	#FF6347,black	NM_002031	FRK	fyn-related Src family tyrosine kinase	6q21-q22.3	NM_002031	RefSeq	Homo sapiens fyn-related Src family tyrosine kinase (FRK), mRNA.	100	79	23	23	FALSE	Hs.89426	ascites| bladder| connective tissue| larynx| liver| mammary gland| mouth| pancreas| placenta| prostate| testis| thymus| breast (mammary gland) tumor| gastrointestinal tumor| head and neck tumor| non-neoplasia| normal| prostate cancer| fetus| adult	chr6	-	116262693	116381921	NM_002031	P42685	GO:0006468 // GO:0007169 // GO:0008285 // GO:0016477 // GO:0030036 // GO:0030154 // GO:0038083 // GO:0045087 // GO:0006468 // GO:0007169 // GO:0016310 // GO:0016477 // GO:0030036 // GO:0030154 // GO:0030154 // GO:0038083 // GO:0045087 // GO:0018108	protein phosphorylation // transmembrane receptor protein tyrosine kinase signaling pathway // negative regulation of cell proliferation // cell migration // actin cytoskeleton organization // cell differentiation // peptidyl-tyrosine autophosphorylation // innate immune response // protein phosphorylation // transmembrane receptor protein tyrosine kinase signaling pathway // phosphorylation // c…	traceable author statement // not recorded // traceable author statement // not recorded // not recorded // not recorded // not recorded // not recorded // inferred from electronic annotation // --- // inferred from electronic annotation // --- // --- // --- // inferred from electronic annotation // --- // --- // inferred from electronic annotation	GO:0005622 // GO:0005634 // GO:0005737 // GO:0031234 // GO:0043231 // GO:0070062 // GO:0005634 // GO:0005634 // GO:0005737 // GO:0005886 // GO:0031234	intracellular // nucleus // cytoplasm // extrinsic component of cytoplasmic side of plasma membrane // intracellular membrane-bounded organelle // extracellular exosome // nucleus // nucleus // cytoplasm // plasma membrane // extrinsic component of cytoplasmic side of plasma membrane	traceable author statement // inferred from direct assay // inferred from direct assay // not recorded // inferred from direct assay // inferred from direct assay // inferred from electronic annotation // traceable author statement // inferred from electronic annotation // inferred from electronic annotation // ---	GO:0004715 // GO:0005102 // GO:0005515 // GO:0005524 // GO:0000166 // GO:0004672 // GO:0004713 // GO:0004715 // GO:0005102 // GO:0016301 // GO:0016740	non-membrane spanning protein tyrosine kinase activity // receptor binding // protein binding // ATP binding // nucleotide binding // protein kinase activity // protein tyrosine kinase activity // non-membrane spanning protein tyrosine kinase activity // receptor binding // kinase activity // transferase activity	inferred from electronic annotation // not recorded // inferred from physical interaction // inferred from electronic annotation // inferred from electronic annotation // inferred from electronic annotation // inferred from electronic annotation // traceable author statement // --- // inferred from electronic annotation // inferred from electronic annotation	---
16784226		2.46464	0.000177411	6.32036	7.62173	6.28795	6.37723	6.29415	7.62404	7.5076	7.72535	6.19604	6.91115	6.34998	7.8715	7.35818	7.15673	.	#FF6347,black	---	---	---	---	ENST00000554055	ENSEMBL	havana:known chromosome:GRCh38:14:52640839:52641566:1 gene:ENSG00000258757 gene_biotype:antisense transcript_biotype:antisense	100	100	19	19	FALSE	---	---	chr14	+	53107557	53108284	---	---	---	---	---	---	---	---	---	---	---	---
16944647	CSTA	2.46324	0.00491712	4.02033	5.32089	3.87767	4.02467	4.14616	5.05253	5.29561	5.56834	3.79196	4.63659	4.30576	5.42199	5.13967	4.82102	CSTA	#FF6347,black	NM_005213	CSTA	cystatin A (stefin A)	3q21	NM_005213	RefSeq	Homo sapiens cystatin A (stefin A) (CSTA), mRNA.	100	79	19	19	FALSE	Hs.518198	blood| bone marrow| brain| cervix| connective tissue| esophagus| eye| heart| kidney| larynx| liver| lung| mammary gland| mouth| muscle| ovary| pharynx| pituitary gland| placenta| prostate| salivary gland| skin| testis| uterus| vascular| cervical tumor| chondrosarcoma| esophageal tumor| germ cell tumor| head and neck tumor| leukemia| non-neoplasia| normal| skin tumor| soft tissue/muscle tissue tum…	chr3	+	122044011	122061207	NM_005213	P01040	GO:0010466 // GO:0010951 // GO:0010951 // GO:0016337 // GO:0018149 // GO:0030216 // GO:0045861 // GO:0007155 // GO:0010466	negative regulation of peptidase activity // negative regulation of endopeptidase activity // negative regulation of endopeptidase activity // single organismal cell-cell adhesion // peptide cross-linking // keratinocyte differentiation // negative regulation of proteolysis // cell adhesion // negative regulation of peptidase activity	inferred from direct assay // inferred from direct assay // inferred from electronic annotation // inferred from mutant phenotype // inferred from direct assay // inferred from direct assay // inferred from direct assay // inferred from electronic annotation // inferred from electronic annotation	GO:0001533 // GO:0005615 // GO:0005634 // GO:0005737 // GO:0070062 // GO:0005622 // GO:0005737	cornified envelope // extracellular space // nucleus // cytoplasm // extracellular exosome // intracellular // cytoplasm	inferred from direct assay // inferred from direct assay // inferred from direct assay // inferred from direct assay // inferred from direct assay // inferred from electronic annotation // inferred from electronic annotation	GO:0002020 // GO:0004869 // GO:0005198 // GO:0030674 // GO:0004866 // GO:0004869 // GO:0030414	protease binding // cysteine-type endopeptidase inhibitor activity // structural molecule activity // protein binding, bridging // endopeptidase inhibitor activity // cysteine-type endopeptidase inhibitor activity // peptidase inhibitor activity	inferred from physical interaction // inferred from direct assay // inferred from direct assay // inferred from direct assay // inferred from electronic annotation // inferred from electronic annotation // inferred from electronic annotation	---
16692290	NBPF13P	2.45801	0.0008276	5.4231	6.7206	5.25731	5.43185	5.56386	6.53462	6.79293	6.81758	5.20216	5.94749	5.69209	6.79697	6.62182	6.06223	NBPF13P	#FF6347,black	OTTHUMT00000099375	NBPF13P	neuroblastoma breakpoint family, member 13, pseudogene	1q21.1	OTTHUMT00000099375	Havana transcript	neuroblastoma breakpoint family, member 13, pseudogene[gene_biotype:unprocessed_pseudogene transcript_biotype:unprocessed_pseudogene]	71	78	10	14	FALSE	---	---	chr1	-	146490895	146514599	AK299984	B4DSZ3	---	---	---	---	---	---	---	---	---	---
16810341	CA12	2.45108	7.80939e-05	5.21875	6.51217	5.19058	5.24603	5.21911	6.44864	6.6103	6.47222	5.07428	5.78751	5.32602	6.58959	6.48348	5.8023	CA12	#FF6347,black	NM_001218	CA12	carbonic anhydrase XII	15q22	NM_001218	RefSeq	Homo sapiens carbonic anhydrase XII (CA12), transcript variant 1, mRNA.	95	69	19	20	FALSE	Hs.210995	ascites| bladder| bone| bone marrow| brain| cervix| connective tissue| embryonic tissue| esophagus| eye| intestine| kidney| larynx| liver| lung| mammary gland| mouth| muscle| ovary| pancreas| pharynx| pituitary gland| placenta| prostate| skin| stomach| testis| thymus| thyroid| trachea| uterus| vascular| bladder carcinoma| breast (mammary gland) tumor| chondrosarcoma| colorectal tumor| esophageal …	chr15	-	63613577	63674360	NM_001218	O43570	GO:0006730 // GO:0015701 // GO:0044281 // GO:0055064	one-carbon metabolic process // bicarbonate transport // small molecule metabolic process // chloride ion homeostasis	inferred from electronic annotation // traceable author statement // traceable author statement // inferred from mutant phenotype	GO:0005886 // GO:0016021 // GO:0016020 // GO:0016021	plasma membrane // integral component of membrane // membrane // integral component of membrane	traceable author statement // inferred from electronic annotation // inferred from electronic annotation // traceable author statement	GO:0004089 // GO:0008270 // GO:0004089 // GO:0008270 // GO:0016829 // GO:0046872	carbonate dehydratase activity // zinc ion binding // carbonate dehydratase activity // zinc ion binding // lyase activity // metal ion binding	inferred from electronic annotation // inferred from electronic annotation // traceable author statement // traceable author statement // inferred from electronic annotation // inferred from electronic annotation	---
17022150	POPDC3	2.44225	0.000608685	5.13223	6.42044	4.91142	5.19373	5.2676	6.26854	6.45258	6.52802	4.74617	5.60971	5.24928	6.5137	6.27679	5.7938	POPDC3	#FF6347,black	NM_022361	POPDC3	popeye domain containing 3	6q21	NM_022361	RefSeq	Homo sapiens popeye domain containing 3 (POPDC3), transcript variant 1, mRNA.	100	68	17	17	FALSE	Hs.458336	bone| brain| connective tissue| embryonic tissue| eye| heart| liver| lung| mammary gland| muscle| pancreas| skin| testis| chondrosarcoma| glioma| liver tumor| non-neoplasia| normal| primitive neuroectodermal tumor of the CNS| retinoblastoma| skin tumor| soft tissue/muscle tissue tumor|embryoid body| fetus| adult	chr6	-	105605775	105627870	NM_022361	Q9HBV1	GO:0042391 // GO:0008150	regulation of membrane potential // biological_process	inferred from electronic annotation // no biological data available	GO:0016021 // GO:0016020 // GO:0016021	integral component of membrane // membrane // integral component of membrane	non-traceable author statement // inferred from electronic annotation // inferred from electronic annotation	GO:0003674	molecular_function	no biological data available	---
16845736	GJC1	2.44197	0.0213945	5.38299	6.67103	5.39038	5.43474	5.32159	6.62995	7.03975	6.23052	5.24857	5.82684	5.32319	6.84458	6.83891	5.41522	GJC1	#FF6347,black	NM_001080383	GJC1	gap junction protein gamma 1	17q21.31	NM_001080383	RefSeq	Homo sapiens gap junction protein, gamma 1, 45kDa (GJC1), transcript variant 2, mRNA.	100	83	15	15	FALSE	Hs.712052	blood| bone| brain| connective tissue| embryonic tissue| eye| heart| kidney| liver| lung| mammary gland| muscle| ovary| pancreas| placenta| prostate| skin| testis| uterus| breast (mammary gland) tumor| chondrosarcoma| germ cell tumor| kidney tumor| leukemia| liver tumor| non-neoplasia| normal| ovarian tumor| primitive neuroectodermal tumor of the CNS| retinoblastoma| skin tumor| soft tissue/muscl…	chr17	-	42875816	42908179	NM_001080383	P36383	GO:0001570 // GO:0006810 // GO:0006936 // GO:0007043 // GO:0007268 // GO:0007601 // GO:0016264 // GO:0034220 // GO:0048468 // GO:0048738 // GO:0061024 // GO:0086014 // GO:0007154 // GO:0007267 // GO:0007268 // GO:0007507	vasculogenesis // transport // muscle contraction // cell-cell junction assembly // synaptic transmission // visual perception // gap junction assembly // ion transmembrane transport // cell development // cardiac muscle tissue development // membrane organization // atrial cardiac muscle cell action potential // cell communication // cell-cell signaling // synaptic transmission // heart developm…	inferred from electronic annotation // non-traceable author statement // traceable author statement // traceable author statement // traceable author statement // inferred from electronic annotation // traceable author statement // inferred from electronic annotation // inferred from electronic annotation // inferred from electronic annotation // traceable author statement // traceable author sta…	GO:0005789 // GO:0005886 // GO:0005921 // GO:0005922 // GO:0014704 // GO:0016021 // GO:0005886 // GO:0005921 // GO:0016020 // GO:0030054	endoplasmic reticulum membrane // plasma membrane // gap junction // connexon complex // intercalated disc // integral component of membrane // plasma membrane // gap junction // membrane // cell junction	traceable author statement // traceable author statement // traceable author statement // inferred from electronic annotation // traceable author statement // inferred from electronic annotation // inferred from electronic annotation // inferred from electronic annotation // inferred from electronic annotation // inferred from electronic annotation	GO:0005216 // GO:0005243	ion channel activity // gap junction channel activity	inferred from electronic annotation // inferred from electronic annotation	---
16818239	ITGAM	2.43761	6.14425e-05	4.5996	5.88506	4.53381	4.78261	4.46247	5.84182	5.93152	5.88044	4.52871	5.30736	4.44926	6.11382	5.59694	5.01478	ITGAM	#FF6347,black	NM_000632	ITGAM	integrin, alpha M (complement component 3 receptor 3 subunit)	16p11.2	NM_000632	RefSeq	Homo sapiens integrin, alpha M (complement component 3 receptor 3 subunit) (ITGAM), transcript variant 2, mRNA.	100	100	20	20	FALSE	Hs.172631	blood| bone| bone marrow| brain| connective tissue| intestine| kidney| lung| lymph node| mammary gland| mouth| nerve| placenta| spleen| testis| thymus| chondrosarcoma| germ cell tumor| head and neck tumor| leukemia| lung tumor| non-neoplasia| normal| fetus| adult	chr16	+	31271288	31344213	NM_000632	P11215	GO:0002224 // GO:0002523 // GO:0007155 // GO:0007229 // GO:0007596 // GO:0010668 // GO:0014005 // GO:0030198 // GO:0030593 // GO:0034142 // GO:0045087 // GO:0045123 // GO:0050798 // GO:0050900 // GO:0007155 // GO:0007159 // GO:0016337	toll-like receptor signaling pathway // leukocyte migration involved in inflammatory response // cell adhesion // integrin-mediated signaling pathway // blood coagulation // ectodermal cell differentiation // microglia development // extracellular matrix organization // neutrophil chemotaxis // toll-like receptor 4 signaling pathway // innate immune response // cellular extravasation // activated…	traceable author statement // inferred from electronic annotation // traceable author statement // inferred from electronic annotation // traceable author statement // inferred from expression pattern // inferred from electronic annotation // traceable author statement // inferred from electronic annotation // traceable author statement // traceable author statement // inferred from electronic an…	GO:0005615 // GO:0005634 // GO:0005886 // GO:0008305 // GO:0009897 // GO:0009986 // GO:0070062 // GO:0008305 // GO:0016020 // GO:0016021	extracellular space // nucleus // plasma membrane // integrin complex // external side of plasma membrane // cell surface // extracellular exosome // integrin complex // membrane // integral component of membrane	inferred from direct assay // inferred from electronic annotation // traceable author statement // inferred from electronic annotation // inferred from electronic annotation // inferred from direct assay // inferred from direct assay // traceable author statement // inferred from electronic annotation // inferred from electronic annotation	GO:0001846 // GO:0001948 // GO:0005515 // GO:0008201 // GO:0043395 // GO:0046872	opsonin binding // glycoprotein binding // protein binding // heparin binding // heparan sulfate proteoglycan binding // metal ion binding	inferred from electronic annotation // inferred from physical interaction // inferred from physical interaction // inferred from electronic annotation // inferred from electronic annotation // inferred from electronic annotation	GenMAPP
17087028	LOC100132077	2.43738	0.00153642	6.31839	7.60372	6.16954	6.41196	6.36247	7.3871	7.75684	7.64279	6.10312	6.88573	6.41943	7.59026	7.53221	7.0467	LOC100132077	#FF6347,black	NR_033937	LOC100132077	uncharacterized LOC100132077	9q22.32	NR_033937	RefSeq	Homo sapiens uncharacterized LOC100132077 (LOC100132077), long non-coding RNA.	100	100	14	14	FALSE	Hs.679111	brain| eye| lung| uterus| lung tumor| normal| adult	chr9	+	97094758	97123230	---	---	---	---	---	---	---	---	---	---	---	---
16837191	PITPNC1	2.43717	0.00988276	4.2871	5.57231	4.53125	4.26689	4.01745	5.20452	5.62592	5.81985	4.47016	4.82164	4.1485	5.65551	5.38074	4.87441	PITPNC1	#FF6347,black	NM_012417	PITPNC1	phosphatidylinositol transfer protein, cytoplasmic 1	17q24.2	NM_012417	RefSeq	Homo sapiens phosphatidylinositol transfer protein, cytoplasmic 1 (PITPNC1), transcript variant 1, mRNA.	100	92	24	24	FALSE	Hs.591185	adrenal gland| ascites| blood| bone| bone marrow| brain| cervix| connective tissue| embryonic tissue| eye| heart| intestine| kidney| larynx| liver| lung| lymph| lymph node| mammary gland| mouth| nerve| ovary| pancreas| parathyroid| pharynx| pituitary gland| placenta| prostate| skin| spleen| stomach| testis| thymus| tonsil| uterus| breast (mammary gland) tumor| chondrosarcoma| colorectal tumor| ga…	chr17	+	65373924	65689647	NM_012417	Q9UKF7	GO:0007165 // GO:0015914 // GO:0006810 // GO:0006869	signal transduction // phospholipid transport // transport // lipid transport	inferred from mutant phenotype // inferred from mutant phenotype // inferred from electronic annotation // inferred from electronic annotation	GO:0005654 // GO:0005737 // GO:0005622 // GO:0005737	nucleoplasm // cytoplasm // intracellular // cytoplasm	inferred from direct assay // inferred from direct assay // inferred from electronic annotation // inferred from electronic annotation	GO:0005515 // GO:0008289 // GO:0008526	protein binding // lipid binding // phosphatidylinositol transporter activity	inferred from physical interaction // inferred from electronic annotation // inferred from mutant phenotype	---
16742647	GAB2	2.43217	0.000130162	5.74827	7.03051	5.77104	5.5807	5.87755	6.97151	6.99552	7.12007	5.65032	6.05924	5.96641	7.05885	6.90737	6.37235	GAB2	#FF6347,black	NM_012296	GAB2	GRB2-associated binding protein 2	11q14.1	NM_012296	RefSeq	Homo sapiens GRB2-associated binding protein 2 (GAB2), transcript variant 2, mRNA.	100	60	12	12	FALSE	Hs.429434	blood| bone| brain| connective tissue| embryonic tissue| eye| intestine| kidney| larynx| lung| lymph node| mammary gland| muscle| ovary| pancreas| parathyroid| placenta| prostate| salivary gland| skin| spleen| testis| thyroid| umbilical cord| uterus| breast (mammary gland) tumor| chondrosarcoma| colorectal tumor| germ cell tumor| glioma| head and neck tumor| kidney tumor| leukemia| lung tumor| no…	chr11	-	77926336	78129394	NM_012296	Q9UQC2	GO:0007169 // GO:0008284 // GO:0030316 // GO:0038095 // GO:0043306 // GO:0045087 // GO:0048015	transmembrane receptor protein tyrosine kinase signaling pathway // positive regulation of cell proliferation // osteoclast differentiation // Fc-epsilon receptor signaling pathway // positive regulation of mast cell degranulation // innate immune response // phosphatidylinositol-mediated signaling	inferred from direct assay // inferred from direct assay // inferred from mutant phenotype // traceable author statement // inferred from sequence or structural similarity // traceable author statement // inferred from sequence or structural similarity	GO:0005737 // GO:0005829 // GO:0005886 // GO:0005737 // GO:0005886 // GO:0016020	cytoplasm // cytosol // plasma membrane // cytoplasm // plasma membrane // membrane	inferred from direct assay // traceable author statement // inferred from direct assay // inferred from electronic annotation // inferred from electronic annotation // inferred from electronic annotation	GO:0005068 // GO:0005515 // GO:0005547 // GO:0043325	transmembrane receptor protein tyrosine kinase adaptor activity // protein binding // phosphatidylinositol-3,4,5-trisphosphate binding // phosphatidylinositol-3,4-bisphosphate binding	inferred from direct assay // inferred from physical interaction // inferred from sequence or structural similarity // inferred from sequence or structural similarity	---
17092531	FREM1	2.43201	0.000571288	4.76458	6.04673	4.7294	4.66036	4.89391	5.96512	6.19894	5.96317	4.70856	5.17953	4.93821	6.23864	6.02844	5.03969	FREM1	#FF6347,black	NM_001177704	FREM1	FRAS1 related extracellular matrix 1	9p22.3	NM_001177704	RefSeq	Homo sapiens FRAS1 related extracellular matrix 1 (FREM1), transcript variant 2, mRNA.	100	32	12	12	FALSE	Hs.50850	bone| brain| connective tissue| ear| embryonic tissue| eye| heart| intestine| kidney| liver| lung| muscle| nerve| ovary| placenta| skin| testis| uterus| germ cell tumor| kidney tumor| non-neoplasia| normal| ovarian tumor| primitive neuroectodermal tumor of the CNS| skin tumor| soft tissue/muscle tissue tumor| uterine tumor|embryoid body| blastocyst| fetus| juvenile| adult	chr9	-	14734664	14910993	NM_001177704	Q5H8C1	GO:0007154 // GO:0007160 // GO:0097094 // GO:0007155 // GO:0007275	cell communication // cell-matrix adhesion // craniofacial suture morphogenesis // cell adhesion // multicellular organismal development	inferred from electronic annotation // inferred from electronic annotation // inferred from mutant phenotype // inferred from electronic annotation // inferred from electronic annotation	GO:0005604 // GO:0016021 // GO:0005576 // GO:0005578	basement membrane // integral component of membrane // extracellular region // proteinaceous extracellular matrix	inferred from electronic annotation // inferred from electronic annotation // inferred from electronic annotation // inferred from electronic annotation	GO:0030246 // GO:0046872	carbohydrate binding // metal ion binding	inferred from electronic annotation // inferred from electronic annotation	---
17013657	ULBP1	2.42398	0.0152412	5.2575	6.53487	5.39409	5.21184	5.15565	6.27175	6.35439	6.89587	5.28172	5.52196	5.2373	6.46404	6.14276	6.22646	ULBP1	#FF6347,black	NM_025218	ULBP1	UL16 binding protein 1	6q25	NM_025218	RefSeq	Homo sapiens UL16 binding protein 1 (ULBP1), mRNA.	100	100	8	8	FALSE	Hs.653255	bone| brain| cervix| eye| lung| muscle| pancreas| testis| cervical tumor| normal| adult	chr6	+	150285143	150294846	NM_025218	Q9BZM6	GO:0030101 // GO:0042267 // GO:0050776 // GO:0006955	natural killer cell activation // natural killer cell mediated cytotoxicity // regulation of immune response // immune response	inferred from direct assay // inferred from direct assay // traceable author statement // inferred from electronic annotation	GO:0005783 // GO:0005886 // GO:0046658 // GO:0005886 // GO:0016020 // GO:0031225	endoplasmic reticulum // plasma membrane // anchored component of plasma membrane // plasma membrane // membrane // anchored component of membrane	inferred from electronic annotation // traceable author statement // inferred from direct assay // inferred from electronic annotation // inferred from electronic annotation // inferred from electronic annotation	GO:0046703	natural killer cell lectin-like receptor binding	inferred from direct assay	---
17010343		2.4217	0.0139776	3.06763	4.34366	3.11519	3.61281	2.08854	4.24223	4.19674	4.56362	2.9768	4.05829	2.0629	4.60881	3.6912	3.46292	.	#FF6347,black	---	---	---	---	ENST00000384296	ENSEMBL	RNA, U6 small nuclear 975, pseudogene [gene_biotype:snRNA transcript_biotype:snRNA]	100	100	8	8	FALSE	---	---	chr6	+	74173796	74173900	---	---	---	---	---	---	---	---	---	---	---	---
16834559	RND2	2.42037	0.000251066	4.61302	5.88825	4.66156	4.76637	4.38471	5.8154	5.85879	5.98512	4.51753	5.23408	4.55525	6.02948	5.57782	5.19575	RND2	#FF6347,black	NM_005440	RND2	Rho family GTPase 2	17q21	NM_005440	RefSeq	Homo sapiens Rho family GTPase 2 (RND2), mRNA.	100	100	18	18	FALSE	Hs.603111	brain| embryonic tissue| eye| kidney| larynx| liver| lung| ovary| parathyroid| pituitary gland| placenta| prostate| testis| thyroid| uterus| germ cell tumor| glioma| head and neck tumor| leukemia| liver tumor| lung tumor| non-neoplasia| normal| primitive neuroectodermal tumor of the CNS| prostate cancer| soft tissue/muscle tissue tumor| blastocyst| fetus| juvenile| adult	chr17	+	41177258	41184058	NM_005440	P52198	GO:0007165 // GO:0007264 // GO:0048672	signal transduction // small GTPase mediated signal transduction // positive regulation of collateral sprouting	traceable author statement // inferred from electronic annotation // inferred from electronic annotation	GO:0002080 // GO:0005769 // GO:0005622 // GO:0016020 // GO:0031410	acrosomal membrane // early endosome // intracellular // membrane // cytoplasmic vesicle	inferred from electronic annotation // inferred from electronic annotation // inferred from electronic annotation // inferred from electronic annotation // inferred from electronic annotation	GO:0003924 // GO:0005515 // GO:0005525 // GO:0047485 // GO:0000166	GTPase activity // protein binding // GTP binding // protein N-terminus binding // nucleotide binding	traceable author statement // inferred from physical interaction // inferred from electronic annotation // inferred from electronic annotation // inferred from electronic annotation	---
16976524	UGT2B17	2.41758	0.277063	1.1938	2.46737	1.43803	1.00013	1.10632	1.39341	1.72609	3.41356	1.49557	1.19579	1.00096	1.58671	1.63651	2.29129	UGT2B17	#FF6347,black	NM_001077	UGT2B17	UDP glucuronosyltransferase 2 family, polypeptide B17	4q13	NM_001077	RefSeq	Homo sapiens UDP glucuronosyltransferase 2 family, polypeptide B17 (UGT2B17), mRNA.	100	100	9	9	FALSE	Hs.575083	connective tissue| intestine| kidney| liver| prostate| colorectal tumor| non-neoplasia| normal| prostate cancer| soft tissue/muscle tissue tumor| fetus| adult	chr4	-	69402902	69434245	NM_001077	O75795	GO:0008202 // GO:0009813 // GO:0032870 // GO:0052695 // GO:0052696 // GO:0008152 // GO:0009813 // GO:0032870 // GO:0052696	steroid metabolic process // flavonoid biosynthetic process // cellular response to hormone stimulus // cellular glucuronidation // flavonoid glucuronidation // metabolic process // flavonoid biosynthetic process // cellular response to hormone stimulus // flavonoid glucuronidation	traceable author statement // not recorded // not recorded // inferred from direct assay // not recorded // inferred from electronic annotation // --- // --- // ---	GO:0005789 // GO:0016020 // GO:0016021 // GO:0043231 // GO:0005783 // GO:0016020 // GO:0031090 // GO:0043231 // GO:0043231	endoplasmic reticulum membrane // membrane // integral component of membrane // intracellular membrane-bounded organelle // endoplasmic reticulum // membrane // organelle membrane // intracellular membrane-bounded organelle // intracellular membrane-bounded organelle	inferred from electronic annotation // traceable author statement // inferred from electronic annotation // not recorded // inferred from electronic annotation // inferred from electronic annotation // inferred from electronic annotation // --- // inferred from electronic annotation	GO:0001972 // GO:0015020 // GO:0015020 // GO:0016740 // GO:0016757 // GO:0016758	retinoic acid binding // glucuronosyltransferase activity // glucuronosyltransferase activity // transferase activity // transferase activity, transferring glycosyl groups // transferase activity, transferring hexosyl groups	inferred from direct assay // inferred from direct assay // inferred from electronic annotation // inferred from electronic annotation // inferred from electronic annotation // inferred from electronic annotation	---
16943653	LINC01215	2.38567	0.00211378	6.74808	8.00247	6.93241	6.74581	6.5393	7.86334	7.91714	8.20331	6.85389	7.25704	6.71783	8.0757	7.81411	7.64033	LINC01215	#FF6347,black	NR_110028	LINC01215	long intergenic non-protein coding RNA 1215	---	NR_110028	RefSeq	Homo sapiens long intergenic non-protein coding RNA 1215 (LINC01215), transcript variant 1, long non-coding RNA.	100	87	20	20	FALSE	---	---	chr3	+	107853894	107857879	---	---	---	---	---	---	---	---	---	---	---	---
16910609	TRIB3	2.38512	0.00234572	6.94889	8.20294	6.86352	7.05239	6.92426	8.18065	7.99327	8.40534	6.79429	7.37567	6.97017	8.30384	7.86463	7.92973	TRIB3	#FF6347,black	NM_001301188	TRIB3	tribbles pseudokinase 3	20p13-p12.2	NM_001301188	RefSeq	Homo sapiens tribbles pseudokinase 3 (TRIB3), transcript variant 2, mRNA.	92	52	11	12	FALSE	Hs.516826	adrenal gland| ascites| blood| bone| bone marrow| brain| cervix| connective tissue| embryonic tissue| esophagus| eye| intestine| kidney| liver| lung| mammary gland| mouth| muscle| ovary| pancreas| placenta| prostate| skin| spleen| stomach| thymus| thyroid| tonsil| uterus| vascular|adrenal tumor| breast (mammary gland) tumor| cervical tumor| chondrosarcoma| colorectal tumor| esophageal tumor| gast…	chr20	+	361261	378203	NM_001301188	Q96RU7	GO:0000122 // GO:0006351 // GO:0006468 // GO:0006469 // GO:0007173 // GO:0008286 // GO:0008543 // GO:0010827 // GO:0032092 // GO:0032436 // GO:0032869 // GO:0034976 // GO:0038095 // GO:0043405 // GO:0044255 // GO:0044281 // GO:0045087 // GO:0045599 // GO:0045717 // GO:0045892 // GO:0048011 // GO:0048015 // GO:0051443 // GO:0070059 // GO:0070059 // GO:1904030 // GO:0006355 // GO:0006915 // GO:0032…	negative regulation of transcription from RNA polymerase II promoter // transcription, DNA-templated // protein phosphorylation // negative regulation of protein kinase activity // epidermal growth factor receptor signaling pathway // insulin receptor signaling pathway // fibroblast growth factor receptor signaling pathway // regulation of glucose transport // positive regulation of protein bindi…	inferred from direct assay // inferred from electronic annotation // inferred from electronic annotation // inferred from direct assay // traceable author statement // traceable author statement // traceable author statement // inferred from sequence or structural similarity // inferred from sequence or structural similarity // not recorded // inferred from sequence or structural similarity // in…	GO:0005634 // GO:0005634 // GO:0005654 // GO:0005829 // GO:0005886 // GO:0005634 // GO:0005634	nucleus // nucleus // nucleoplasm // cytosol // plasma membrane // nucleus // nucleus	not recorded // inferred from sequence or structural similarity // inferred from direct assay // traceable author statement // traceable author statement // --- // inferred from electronic annotation	GO:0003714 // GO:0004860 // GO:0005515 // GO:0005524 // GO:0016301 // GO:0019901 // GO:0019901 // GO:0031434 // GO:0031625 // GO:0055106 // GO:0003714 // GO:0031434 // GO:0004672	transcription corepressor activity // protein kinase inhibitor activity // protein binding // ATP binding // kinase activity // protein kinase binding // protein kinase binding // mitogen-activated protein kinase kinase binding // ubiquitin protein ligase binding // ubiquitin-protein transferase regulator activity // transcription corepressor activity // mitogen-activated protein kinase kinase bi…	inferred from sequence or structural similarity // inferred from electronic annotation // inferred from physical interaction // inferred from electronic annotation // inferred from direct assay // inferred from physical interaction // inferred from sequence or structural similarity // not recorded // inferred from sequence or structural similarity // inferred from sequence or structural similarit…	---
17071489		2.38395	0.0399753	2.25882	3.51217	1.79881	1.95622	2.80699	3.37151	3.91784	3.13172	1.61539	2.59167	2.82583	3.73307	3.51305	2.06363	.	#FF6347,black	---	---	---	---	ENST00000459003	ENSEMBL	RNA, U7 small nuclear 67 pseudogene [gene_biotype:snRNA transcript_biotype:snRNA]	100	100	9	9	FALSE	---	---	chr8	+	102319595	102319656	---	---	---	---	---	---	---	---	---	---	---	---
16744125	KDELC2	2.38363	1.65283e-05	6.52592	7.77908	6.49974	6.55803	6.51939	7.71541	7.78908	7.83042	6.36703	6.8898	6.47307	7.86953	7.67158	7.21879	KDELC2	#FF6347,black	NM_153705	KDELC2	KDEL (Lys-Asp-Glu-Leu) containing 2	11q22.3	NM_153705	RefSeq	Homo sapiens KDEL (Lys-Asp-Glu-Leu) containing 2 (KDELC2), mRNA.	100	81	22	22	FALSE	Hs.83286	adipose tissue| adrenal gland| bladder| blood| bone| bone marrow| brain| cervix| connective tissue| ear| embryonic tissue| eye| heart| intestine| kidney| liver| lung| mammary gland| muscle| pancreas| parathyroid| placenta| prostate| salivary gland| skin| spleen| stomach| testis| umbilical cord| uterus| vascular|adrenal tumor| breast (mammary gland) tumor| cervical tumor| chondrosarcoma| colorecta…	chr11	-	108342832	108369159	NM_153705	Q7Z4H8	GO:0006664 // GO:0006664 // GO:0008150	glycolipid metabolic process // glycolipid metabolic process // biological_process	not recorded // --- // no biological data available	GO:0005788 // GO:0005575 // GO:0005783 // GO:0005788 // GO:0005788	endoplasmic reticulum lumen // cellular_component // endoplasmic reticulum // endoplasmic reticulum lumen // endoplasmic reticulum lumen	not recorded // no biological data available // inferred from electronic annotation // --- // inferred from electronic annotation	GO:0046527 // GO:0003674 // GO:0046527	glucosyltransferase activity // molecular_function // glucosyltransferase activity	not recorded // no biological data available // ---	---
16892342	EFHD1	2.38134	0.00133403	4.79237	6.04415	4.69749	4.96207	4.70131	6.0751	6.18821	5.8487	4.65825	5.39157	4.7352	6.27944	5.96226	4.99116	EFHD1	#FF6347,black	NM_001243252	EFHD1	EF-hand domain family member D1	2q37.1	NM_001243252	RefSeq	Homo sapiens EF-hand domain family, member D1 (EFHD1), transcript variant 2, mRNA.	100	44	14	14	FALSE	Hs.516769 // Hs.744624	adipose tissue| brain| connective tissue| embryonic tissue| esophagus| eye| heart| intestine| kidney| larynx| liver| lung| mammary gland| mouth| muscle| nerve| ovary| pancreas| placenta| prostate| skin| spleen| stomach| testis| thymus| thyroid| uterus| vascular| breast (mammary gland) tumor| chondrosarcoma| esophageal tumor| gastrointestinal tumor| germ cell tumor| glioma| head and neck tumor| ki…	chr2	+	233470767	233547943	NM_001243252	Q9BUP0	GO:0031175	neuron projection development	inferred from electronic annotation	GO:0005743 // GO:0070062 // GO:0005739	mitochondrial inner membrane // extracellular exosome // mitochondrion	inferred from electronic annotation // inferred from direct assay // inferred from electronic annotation	GO:0005509 // GO:0046872	calcium ion binding // metal ion binding	inferred from electronic annotation // inferred from electronic annotation	---
16907758	IDH1	2.37692	0.000180413	7.19281	8.4419	7.13447	7.15288	7.28627	8.34172	8.54505	8.43172	7.13047	7.5724	7.34512	8.45562	8.47435	7.85827	IDH1	#FF6347,black	NM_001282386	IDH1	isocitrate dehydrogenase 1 (NADP+)	2q33.3	NM_001282386	RefSeq	Homo sapiens isocitrate dehydrogenase 1 (NADP+), soluble (IDH1), transcript variant 2, mRNA.	94	50	16	17	FALSE	Hs.593422	adipose tissue| adrenal gland| ascites| bladder| blood| bone| bone marrow| brain| cervix| connective tissue| embryonic tissue| esophagus| eye| heart| intestine| kidney| larynx| liver| lung| lymph| lymph node| mammary gland| mouth| muscle| nerve| ovary| pancreas| pharynx| pituitary gland| placenta| prostate| skin| spleen| stomach| testis| thymus| trachea| umbilical cord| uterus| vascular| bladder …	chr2	-	209100951	209130798	NM_001282386	O75874	GO:0006097 // GO:0006099 // GO:0006102 // GO:0006103 // GO:0006103 // GO:0006740 // GO:0006749 // GO:0006979 // GO:0008585 // GO:0044255 // GO:0044281 // GO:0048545 // GO:0060696 // GO:0071071 // GO:0006102 // GO:0014070 // GO:0055114	glyoxylate cycle // tricarboxylic acid cycle // isocitrate metabolic process // 2-oxoglutarate metabolic process // 2-oxoglutarate metabolic process // NADPH regeneration // glutathione metabolic process // response to oxidative stress // female gonad development // cellular lipid metabolic process // small molecule metabolic process // response to steroid hormone // regulation of phospholipid ca…	inferred from electronic annotation // inferred from electronic annotation // inferred from direct assay // inferred from direct assay // traceable author statement // traceable author statement // inferred from electronic annotation // inferred from electronic annotation // inferred from electronic annotation // traceable author statement // traceable author statement // inferred from electronic…	GO:0005737 // GO:0005739 // GO:0005777 // GO:0005782 // GO:0005829 // GO:0005829 // GO:0070062 // GO:0005737 // GO:0005777	cytoplasm // mitochondrion // peroxisome // peroxisomal matrix // cytosol // cytosol // extracellular exosome // cytoplasm // peroxisome	inferred from direct assay // inferred from electronic annotation // inferred from direct assay // traceable author statement // inferred from direct assay // traceable author statement // inferred from direct assay // inferred from electronic annotation // inferred from electronic annotation	GO:0000287 // GO:0004450 // GO:0004450 // GO:0005102 // GO:0042803 // GO:0050661 // GO:0051287 // GO:0000287 // GO:0004450 // GO:0004450 // GO:0016491 // GO:0016616 // GO:0046872	magnesium ion binding // isocitrate dehydrogenase (NADP+) activity // isocitrate dehydrogenase (NADP+) activity // receptor binding // protein homodimerization activity // NADP binding // NAD binding // magnesium ion binding // isocitrate dehydrogenase (NADP+) activity // isocitrate dehydrogenase (NADP+) activity // oxidoreductase activity // oxidoreductase activity, acting on the CH-OH group of …	inferred from direct assay // not recorded // inferred from direct assay // inferred from physical interaction // inferred from physical interaction // inferred from electronic annotation // inferred from electronic annotation // inferred from electronic annotation // --- // inferred from electronic annotation // inferred from electronic annotation // inferred from electronic annotation // inferr…	---
16858148	ICAM4	2.37618	0.00051037	6.53907	7.78771	6.37712	6.67163	6.55334	7.64729	7.90191	7.80261	6.32052	7.13345	6.64967	7.81198	7.79129	7.31875	ICAM4	#FF6347,black	NM_001039132	ICAM4	intercellular adhesion molecule 4 (Landsteiner-Wiener blood group)	19p13.2	NM_001039132	RefSeq	Homo sapiens intercellular adhesion molecule 4 (Landsteiner-Wiener blood group) (ICAM4), transcript variant 3, mRNA.	100	67	16	16	FALSE	Hs.706750	blood| brain| embryonic tissue| lung| placenta| germ cell tumor| lung tumor| normal| primitive neuroectodermal tumor of the CNS|embryoid body| fetus| adult	chr19	+	10397643	10399260	NM_001039132	Q14773	GO:0007155 // GO:0016337 // GO:0030198 // GO:0050776 // GO:0007155 // GO:0007155	cell adhesion // single organismal cell-cell adhesion // extracellular matrix organization // regulation of immune response // cell adhesion // cell adhesion	not recorded // inferred from electronic annotation // traceable author statement // traceable author statement // --- // inferred from electronic annotation	GO:0005576 // GO:0005886 // GO:0005887 // GO:0016021 // GO:0005886 // GO:0005887 // GO:0016020 // GO:0016021 // GO:0005615 // GO:0005737	extracellular region // plasma membrane // integral component of plasma membrane // integral component of membrane // plasma membrane // integral component of plasma membrane // membrane // integral component of membrane // extracellular space // cytoplasm	inferred from electronic annotation // traceable author statement // not recorded // traceable author statement // inferred from electronic annotation // --- // inferred from electronic annotation // inferred from electronic annotation // inferred from electronic annotation // inferred from electronic annotation	GO:0005178 // GO:0005515	integrin binding // protein binding	traceable author statement // inferred from physical interaction	---
17101543	TMSB4X	2.37367	0.0112339	6.16248	7.4096	6.13594	5.96553	6.35889	6.99402	7.60384	7.55517	6.00731	6.29329	6.35884	7.13541	7.47118	6.94296	TMSB4X	#FF6347,black	NM_021109	TMSB4X	thymosin beta 4, X-linked	Xq21.3-q22	NM_021109	RefSeq	Homo sapiens thymosin beta 4, X-linked (TMSB4X), mRNA.	100	25	4	4	FALSE	Hs.437277 // Hs.703237	adipose tissue| adrenal gland| ascites| bladder| blood| bone| bone marrow| brain| cervix| connective tissue| ear| embryonic tissue| esophagus| eye| heart| intestine| kidney| larynx| liver| lung| lymph| lymph node| mammary gland| mouth| muscle| nerve| ovary| pancreas| parathyroid| pharynx| pituitary gland| placenta| prostate| salivary gland| skin| spleen| stomach| testis| thymus| thyroid| tonsil| …	chrX	+	12993226	12995346	NM_021109	P62328	GO:0002576 // GO:0007015 // GO:0007596 // GO:0030168	platelet degranulation // actin filament organization // blood coagulation // platelet activation	traceable author statement // inferred from electronic annotation // traceable author statement // traceable author statement	GO:0005576 // GO:0005856 // GO:0031093 // GO:0005737	extracellular region // cytoskeleton // platelet alpha granule lumen // cytoplasm	traceable author statement // inferred from electronic annotation // traceable author statement // inferred from electronic annotation	GO:0003785 // GO:0005515 // GO:0044822 // GO:0003779	actin monomer binding // protein binding // poly(A) RNA binding // actin binding	inferred from electronic annotation // inferred from physical interaction // inferred from direct assay // inferred from electronic annotation	---
16728889	MRPL48	2.37165	0.000521869	6.28671	7.5326	6.26226	6.25834	6.3381	7.41944	7.68306	7.48196	6.1566	6.74948	6.3325	7.59793	7.50755	6.85585	MRPL48	#FF6347,black	NM_016055	MRPL48	mitochondrial ribosomal protein L48	11q13.4	NM_016055	RefSeq	Homo sapiens mitochondrial ribosomal protein L48 (MRPL48), mRNA.	100	61	14	14	FALSE	Hs.503239	adrenal gland| ascites| bladder| blood| bone| brain| cervix| connective tissue| embryonic tissue| eye| heart| intestine| kidney| lung| lymph| lymph node| mammary gland| muscle| ovary| pancreas| pharynx| pituitary gland| placenta| prostate| skin| stomach| testis| thymus| thyroid| umbilical cord| uterus| vascular|adrenal tumor| bladder carcinoma| breast (mammary gland) tumor| cervical tumor| chondr…	chr11	+	73498361	73576178	NM_016055	Q96GC5	GO:0006996 // GO:0032543 // GO:0070124 // GO:0070125 // GO:0070126	organelle organization // mitochondrial translation // mitochondrial translational initiation // mitochondrial translational elongation // mitochondrial translational termination	traceable author statement // traceable author statement // traceable author statement // traceable author statement // traceable author statement	GO:0005743 // GO:0005761 // GO:0005739 // GO:0005761 // GO:0005840 // GO:0030529	mitochondrial inner membrane // mitochondrial ribosome // mitochondrion // mitochondrial ribosome // ribosome // ribonucleoprotein complex	traceable author statement // inferred from direct assay // inferred from electronic annotation // inferred from electronic annotation // inferred from electronic annotation // inferred from electronic annotation	GO:0005515	protein binding	inferred from physical interaction	---
16693864	PMVK	2.37057	0.00449752	4.65142	5.89666	4.76751	4.84883	4.27357	5.92115	5.6464	6.0884	4.67198	5.37244	4.30802	6.19294	5.54261	5.37054	PMVK	#FF6347,black	NM_006556	PMVK	phosphomevalonate kinase	1q22	NM_006556	RefSeq	Homo sapiens phosphomevalonate kinase (PMVK), mRNA.	100	100	21	21	FALSE	Hs.30954	adrenal gland| ascites| blood| bone| brain| cervix| connective tissue| embryonic tissue| eye| heart| intestine| kidney| liver| lung| lymph| lymph node| mammary gland| muscle| nerve| ovary| pancreas| placenta| prostate| salivary gland| skin| stomach| testis| thyroid| tonsil| uterus|adrenal tumor| bladder carcinoma| breast (mammary gland) tumor| cervical tumor| chondrosarcoma| colorectal tumor| gas…	chr1	-	154897208	154909484	NM_006556	Q15126	GO:0006695 // GO:0006695 // GO:0016126 // GO:0016310 // GO:0019287 // GO:0019287 // GO:0044281 // GO:0070723 // GO:0006629 // GO:0006694 // GO:0006695 // GO:0008202 // GO:0008203 // GO:0008299 // GO:0016126 // GO:0016310 // GO:0016310 // GO:0019287	cholesterol biosynthetic process // cholesterol biosynthetic process // sterol biosynthetic process // phosphorylation // isopentenyl diphosphate biosynthetic process, mevalonate pathway // isopentenyl diphosphate biosynthetic process, mevalonate pathway // small molecule metabolic process // response to cholesterol // lipid metabolic process // steroid biosynthetic process // cholesterol biosynt…	inferred from direct assay // traceable author statement // inferred from direct assay // not recorded // not recorded // inferred from electronic annotation // traceable author statement // inferred from expression pattern // inferred from electronic annotation // inferred from electronic annotation // inferred from electronic annotation // inferred from electronic annotation // inferred from el…	GO:0005777 // GO:0005829 // GO:0005829 // GO:0016020 // GO:0070062 // GO:0005737 // GO:0005777	peroxisome // cytosol // cytosol // membrane // extracellular exosome // cytoplasm // peroxisome	inferred from direct assay // inferred from direct assay // traceable author statement // inferred from direct assay // inferred from direct assay // inferred from electronic annotation // inferred from electronic annotation	GO:0004631 // GO:0005524 // GO:0000166 // GO:0004631 // GO:0005524 // GO:0016301 // GO:0016740	phosphomevalonate kinase activity // ATP binding // nucleotide binding // phosphomevalonate kinase activity // ATP binding // kinase activity // transferase activity	inferred from direct assay // inferred from direct assay // inferred from electronic annotation // inferred from electronic annotation // inferred from electronic annotation // inferred from electronic annotation // inferred from electronic annotation	GenMAPP // HumanCyc
17115729	F8	2.36553	0.0224124	4.17887	5.42103	4.32463	4.34407	3.80623	4.92766	5.51053	5.71457	4.16404	4.69709	3.78355	5.18495	5.1762	4.84715	F8	#FF6347,black	NM_000132	F8	coagulation factor VIII, procoagulant component	Xq28	NM_000132	RefSeq	Homo sapiens coagulation factor VIII, procoagulant component (F8), transcript variant 1, mRNA.	100	89	31	31	FALSE	Hs.632836 // Hs.654450	adrenal gland| blood| bone marrow| brain| esophagus| heart| intestine| kidney| liver| lung| mammary gland| mouth| muscle| nerve| ovary| pancreas| pharynx| placenta| prostate| skin| testis| thyroid| uterus| vascular|adrenal tumor| breast (mammary gland) tumor| colorectal tumor| esophageal tumor| germ cell tumor| glioma| head and neck tumor| kidney tumor| leukemia| normal| ovarian tumor| pancreatic…	chrX	-	154064063	154255215	NM_000132	P00451	GO:0002576 // GO:0006888 // GO:0006953 // GO:0007596 // GO:0007597 // GO:0018279 // GO:0030168 // GO:0043687 // GO:0044267 // GO:0048208 // GO:0055114 // GO:0061024 // GO:0007596 // GO:0007599 // GO:0030168	platelet degranulation // ER to Golgi vesicle-mediated transport // acute-phase response // blood coagulation // blood coagulation, intrinsic pathway // protein N-linked glycosylation via asparagine // platelet activation // post-translational protein modification // cellular protein metabolic process // COPII vesicle coating // oxidation-reduction process // membrane organization // blood coagul…	traceable author statement // traceable author statement // inferred from electronic annotation // traceable author statement // traceable author statement // traceable author statement // traceable author statement // traceable author statement // traceable author statement // traceable author statement // inferred from electronic annotation // traceable author statement // inferred from electro…	GO:0000139 // GO:0005576 // GO:0005576 // GO:0005615 // GO:0005788 // GO:0005886 // GO:0030134 // GO:0031093 // GO:0033116 // GO:0005576	Golgi membrane // extracellular region // extracellular region // extracellular space // endoplasmic reticulum lumen // plasma membrane // ER to Golgi transport vesicle // platelet alpha granule lumen // endoplasmic reticulum-Golgi intermediate compartment membrane // extracellular region	traceable author statement // non-traceable author statement // traceable author statement // inferred from electronic annotation // traceable author statement // traceable author statement // traceable author statement // traceable author statement // traceable author statement // inferred from electronic annotation	GO:0005507 // GO:0005515 // GO:0016491 // GO:0046872	copper ion binding // protein binding // oxidoreductase activity // metal ion binding	inferred from electronic annotation // inferred from physical interaction // inferred from electronic annotation // inferred from electronic annotation	GenMAPP
16836824	MRC2	2.35923	0.000230358	5.72134	6.95966	5.84779	5.60229	5.70335	6.85712	7.06028	6.95442	5.77948	6.09043	5.75529	7.14891	6.91688	6.15039	MRC2	#FF6347,black	NM_006039	MRC2	mannose receptor, C type 2	17q23.2	NM_006039	RefSeq	Homo sapiens mannose receptor, C type 2 (MRC2), mRNA.	100	95	19	19	FALSE	Hs.7835	adrenal gland| blood| bone| bone marrow| brain| cervix| connective tissue| embryonic tissue| esophagus| eye| heart| intestine| kidney| liver| lung| mammary gland| mouth| muscle| nerve| ovary| pancreas| placenta| prostate| salivary gland| skin| spleen| stomach| testis| thymus| umbilical cord| uterus| vascular| bladder carcinoma| breast (mammary gland) tumor| cervical tumor| chondrosarcoma| colorec…	chr17	+	60704762	60770956	NM_006039	Q9UBG0	GO:0001649 // GO:0006897 // GO:0030574 // GO:0008150	osteoblast differentiation // endocytosis // collagen catabolic process // biological_process	inferred from direct assay // inferred from electronic annotation // inferred from direct assay // no biological data available	GO:0005925 // GO:0016020 // GO:0016021 // GO:0016020 // GO:0005575	focal adhesion // membrane // integral component of membrane // membrane // cellular_component	inferred from direct assay // inferred from direct assay // inferred from electronic annotation // inferred from electronic annotation // no biological data available	GO:0005515 // GO:0005518 // GO:0030246 // GO:0003674	protein binding // collagen binding // carbohydrate binding // molecular_function	inferred from physical interaction // inferred from direct assay // inferred from electronic annotation // no biological data available	---
16844408	KRT222	2.35216	0.00340294	3.24476	4.47875	3.31796	3.17352	3.23917	4.18886	4.62805	4.58039	3.35848	3.62394	3.20947	4.62793	4.23363	3.52772	KRT222	#FF6347,black	NM_152349	KRT222	keratin 222, type II	17q21.2	NM_152349	RefSeq	Homo sapiens keratin 222, type II (KRT222), mRNA.	100	81	22	22	FALSE	Hs.6920	adrenal gland| brain| eye| liver| pharynx| pituitary gland| spleen| testis| uterus|adrenal tumor| germ cell tumor| glioma| head and neck tumor| non-neoplasia| normal| soft tissue/muscle tissue tumor| fetus| adult	chr17	-	38810917	38821416	NM_152349	Q8N1A0	---	---	---	GO:0005882	intermediate filament	inferred from electronic annotation	GO:0005198	structural molecule activity	inferred from electronic annotation	---
16936306	MLC1	2.34344	0.035696	5.41359	6.64222	5.39817	5.22044	5.59746	6.14052	6.58794	7.05434	5.50598	5.63337	5.65275	6.46055	6.37628	6.25685	MLC1	#FF6347,black	NM_015166	MLC1	megalencephalic leukoencephalopathy with subcortical cysts 1	22q13.33	NM_015166	RefSeq	Homo sapiens megalencephalic leukoencephalopathy with subcortical cysts 1 (MLC1), transcript variant 1, mRNA.	100	86	25	25	FALSE	Hs.517729	blood| bone marrow| brain| connective tissue| eye| kidney| liver| lymph node| mouth| muscle| nerve| placenta| prostate| spleen| testis| thymus| uterus| germ cell tumor| glioma| head and neck tumor| kidney tumor| leukemia| non-neoplasia| normal| primitive neuroectodermal tumor of the CNS| soft tissue/muscle tissue tumor| fetus| neonate| infant| juvenile| adult	chr22	-	50497820	50524358	NM_015166	Q15049	GO:0006810 // GO:0006811 // GO:0015031 // GO:0016192 // GO:0032388 // GO:0047484 // GO:0051259 // GO:0071397 // GO:0072584 // GO:0006810 // GO:0016192 // GO:0071397 // GO:0072584	transport // ion transport // protein transport // vesicle-mediated transport // positive regulation of intracellular transport // regulation of response to osmotic stress // protein oligomerization // cellular response to cholesterol // caveolin-mediated endocytosis // transport // vesicle-mediated transport // cellular response to cholesterol // caveolin-mediated endocytosis	non-traceable author statement // inferred from electronic annotation // inferred from electronic annotation // inferred from sequence or structural similarity // inferred from direct assay // inferred from mutant phenotype // inferred from direct assay // inferred from sequence or structural similarity // inferred from sequence or structural similarity // inferred from electronic annotation // i…	GO:0005737 // GO:0005764 // GO:0005768 // GO:0005769 // GO:0005783 // GO:0005886 // GO:0005901 // GO:0016021 // GO:0016323 // GO:0016324 // GO:0030136 // GO:0031410 // GO:0045121 // GO:0048471 // GO:0055037 // GO:0005737 // GO:0005764 // GO:0005769 // GO:0005783 // GO:0005886 // GO:0005901 // GO:0016020 // GO:0016021 // GO:0031410 // GO:0045121 // GO:0048471 // GO:0055037	cytoplasm // lysosome // endosome // early endosome // endoplasmic reticulum // plasma membrane // caveola // integral component of membrane // basolateral plasma membrane // apical plasma membrane // clathrin-coated vesicle // cytoplasmic vesicle // membrane raft // perinuclear region of cytoplasm // recycling endosome // cytoplasm // lysosome // early endosome // endoplasmic reticulum // plasma…	inferred from direct assay // inferred from sequence or structural similarity // inferred from direct assay // inferred from sequence or structural similarity // inferred from direct assay // inferred from direct assay // inferred from sequence or structural similarity // inferred from direct assay // inferred from direct assay // inferred from electronic annotation // inferred from sequence or s…	GO:0005215 // GO:0005515 // GO:0008565 // GO:0032403 // GO:0008565	transporter activity // protein binding // protein transporter activity // protein complex binding // protein transporter activity	non-traceable author statement // inferred from physical interaction // inferred from sequence or structural similarity // inferred from direct assay // inferred from electronic annotation	---
16869596	ADGRL1	2.33623	8.02393e-05	6.46291	7.68709	6.44088	6.28269	6.64253	7.64169	7.70307	7.71542	6.33418	6.75505	6.64861	7.87525	7.53278	7.11186	ADGRL1	#FF6347,black	NM_001008701	ADGRL1	adhesion G protein-coupled receptor L1	19p13.2	NM_001008701	RefSeq	Homo sapiens adhesion G protein-coupled receptor L1 (ADGRL1), transcript variant 1, mRNA.	100	100	35	35	FALSE	Hs.94229	adrenal gland| ascites| bladder| bone| brain| cervix| connective tissue| embryonic tissue| esophagus| eye| heart| intestine| kidney| larynx| liver| lung| lymph node| mammary gland| muscle| nerve| ovary| pancreas| parathyroid| pituitary gland| placenta| prostate| skin| spleen| stomach| testis| thyroid| uterus|adrenal tumor| bladder carcinoma| breast (mammary gland) tumor| cervical tumor| chondrosa…	chr19	-	14258547	14316997	NM_001008701	O94910	GO:0007157 // GO:0007166 // GO:0007186 // GO:0016079 // GO:0035584 // GO:0051965 // GO:0090129 // GO:0007157 // GO:0007165 // GO:0007186 // GO:0090129	heterophilic cell-cell adhesion via plasma membrane cell adhesion molecules // cell surface receptor signaling pathway // G-protein coupled receptor signaling pathway // synaptic vesicle exocytosis // calcium-mediated signaling using intracellular calcium source // positive regulation of synapse assembly // positive regulation of synapse maturation // heterophilic cell-cell adhesion via plasma me…	inferred from sequence or structural similarity // inferred from electronic annotation // inferred from electronic annotation // inferred from electronic annotation // inferred from sequence or structural similarity // inferred from electronic annotation // inferred from sequence or structural similarity // inferred from electronic annotation // inferred from electronic annotation // traceable au…	GO:0005622 // GO:0005886 // GO:0016021 // GO:0030054 // GO:0030424 // GO:0030426 // GO:0042734 // GO:0043005 // GO:0045202 // GO:0005886 // GO:0016020 // GO:0016021 // GO:0030424 // GO:0030426 // GO:0042734 // GO:0042995 // GO:0043005 // GO:0045202	intracellular // plasma membrane // integral component of membrane // cell junction // axon // growth cone // presynaptic membrane // neuron projection // synapse // plasma membrane // membrane // integral component of membrane // axon // growth cone // presynaptic membrane // cell projection // neuron projection // synapse	inferred from sequence or structural similarity // inferred from sequence or structural similarity // inferred from electronic annotation // inferred from electronic annotation // inferred from sequence or structural similarity // inferred from sequence or structural similarity // inferred from sequence or structural similarity // inferred from sequence or structural similarity // inferred from s…	GO:0004930 // GO:0005515 // GO:0016524 // GO:0030246 // GO:0050839 // GO:0004871 // GO:0004888 // GO:0004930 // GO:0016524	G-protein coupled receptor activity // protein binding // latrotoxin receptor activity // carbohydrate binding // cell adhesion molecule binding // signal transducer activity // transmembrane signaling receptor activity // G-protein coupled receptor activity // latrotoxin receptor activity	inferred from electronic annotation // inferred from physical interaction // inferred from sequence or structural similarity // inferred from electronic annotation // inferred from sequence or structural similarity // inferred from electronic annotation // inferred from electronic annotation // traceable author statement // inferred from electronic annotation	GenMAPP
16759592	PXMP2	2.33234	0.00183009	5.78678	7.00856	5.5983	5.7076	6.02053	6.80493	7.06509	7.13511	5.45391	6.09636	5.99416	6.92014	6.93332	6.45946	PXMP2	#FF6347,black	NM_018663	PXMP2	peroxisomal membrane protein 2	12q24.33	NM_018663	RefSeq	Homo sapiens peroxisomal membrane protein 2, 22kDa (PXMP2), mRNA.	100	75	18	18	FALSE	Hs.430299	blood| bone| bone marrow| brain| connective tissue| embryonic tissue| eye| heart| intestine| kidney| liver| lung| lymph| lymph node| mammary gland| muscle| ovary| pancreas| pituitary gland| placenta| prostate| salivary gland| skin| stomach| testis| thyroid| uterus| vascular| breast (mammary gland) tumor| chondrosarcoma| colorectal tumor| gastrointestinal tumor| glioma| head and neck tumor| kidney…	chr12	+	133264192	133281577	NM_018663	Q9NR77	GO:0008150	biological_process	no biological data available	GO:0005737 // GO:0005739 // GO:0005778 // GO:0016020 // GO:0016021 // GO:0043234 // GO:0005777 // GO:0005778 // GO:0016020	cytoplasm // mitochondrion // peroxisomal membrane // membrane // integral component of membrane // protein complex // peroxisome // peroxisomal membrane // membrane	inferred from direct assay // inferred from electronic annotation // inferred from direct assay // inferred from direct assay // inferred from electronic annotation // inferred from direct assay // inferred from electronic annotation // inferred from electronic annotation // inferred from electronic annotation	GO:0005515	protein binding	inferred from physical interaction	---
16671405	AQP10	2.32718	0.00115439	5.5754	6.79398	5.51916	5.7227	5.47185	6.62009	6.79856	6.94503	5.51365	6.20599	5.54088	6.93855	6.64489	6.15101	AQP10	#FF6347,black	NM_080429	AQP10	aquaporin 10	1q21.3	NM_080429	RefSeq	Homo sapiens aquaporin 10 (AQP10), mRNA.	100	72	18	18	FALSE	Hs.259048	muscle| stomach| gastrointestinal tumor| normal| primitive neuroectodermal tumor of the CNS| fetus| adult	chr1	+	154293566	154297801	NM_080429	Q96PS8	GO:0006833 // GO:0009636 // GO:0009992 // GO:0015793 // GO:0034220 // GO:0055085 // GO:0071918 // GO:0006810 // GO:0006833 // GO:0009992 // GO:0015793 // GO:0034220 // GO:0071918	water transport // response to toxic substance // cellular water homeostasis // glycerol transport // ion transmembrane transport // transmembrane transport // urea transmembrane transport // transport // water transport // cellular water homeostasis // glycerol transport // ion transmembrane transport // urea transmembrane transport	traceable author statement // inferred from direct assay // not recorded // not recorded // not recorded // traceable author statement // not recorded // inferred from electronic annotation // inferred from electronic annotation // --- // --- // --- // ---	GO:0005886 // GO:0005887 // GO:0005887 // GO:0016020 // GO:0016021	plasma membrane // integral component of plasma membrane // integral component of plasma membrane // membrane // integral component of membrane	traceable author statement // not recorded // --- // inferred from electronic annotation // inferred from electronic annotation	GO:0015204 // GO:0015250 // GO:0015254 // GO:0005215 // GO:0015204 // GO:0015250 // GO:0015254	urea transmembrane transporter activity // water channel activity // glycerol channel activity // transporter activity // urea transmembrane transporter activity // water channel activity // glycerol channel activity	not recorded // not recorded // not recorded // inferred from electronic annotation // --- // --- // ---	---
16766923	PPM1H	2.32371	0.00831042	6.09122	7.30765	5.9515	6.21346	6.09681	7.02178	7.25648	7.58814	5.87339	6.62159	6.27003	7.2206	7.1095	6.86908	PPM1H	#FF6347,black	NM_020700	PPM1H	protein phosphatase, Mg2+/Mn2+ dependent, 1H	12q14.1	NM_020700	RefSeq	Homo sapiens protein phosphatase, Mg2+/Mn2+ dependent, 1H (PPM1H), mRNA.	100	69	18	18	FALSE	Hs.435479	bladder| blood| bone| brain| connective tissue| ear| embryonic tissue| eye| intestine| kidney| larynx| lung| lymph node| mammary gland| muscle| nerve| ovary| pancreas| parathyroid| pituitary gland| placenta| prostate| skin| stomach| testis| thymus| thyroid| trachea| uterus| breast (mammary gland) tumor| colorectal tumor| gastrointestinal tumor| germ cell tumor| glioma| head and neck tumor| leukem…	chr12	-	63037762	63328817	NM_020700	Q9ULR3	GO:0006470	protein dephosphorylation	inferred from electronic annotation	GO:0005634 // GO:0005737 // GO:0005634 // GO:0005737	nucleus // cytoplasm // nucleus // cytoplasm	inferred from direct assay // inferred from direct assay // inferred from electronic annotation // inferred from electronic annotation	GO:0004721 // GO:0004722 // GO:0003824 // GO:0004721 // GO:0016787	phosphoprotein phosphatase activity // protein serine/threonine phosphatase activity // catalytic activity // phosphoprotein phosphatase activity // hydrolase activity	inferred from mutant phenotype // inferred from electronic annotation // inferred from electronic annotation // inferred from electronic annotation // inferred from electronic annotation	---
16926296		2.32342	0.00493931	5.30049	6.51674	5.4843	5.18319	5.21461	6.29025	6.45952	6.76063	5.34319	5.64576	5.33606	6.52462	6.22941	6.12237	.	#FF6347,black	---	---	---	---	NONHSAT082492	NONCODE	Non-coding transcript identified by NONCODE: Linc	100	100	22	22	FALSE	---	---	chr21	-	45619132	45621216	---	---	---	---	---	---	---	---	---	---	---	---
16999842	SEPT8	2.32225	0.00104715	6.57008	7.78561	6.66827	6.51213	6.52456	7.78225	7.94141	7.6147	6.46893	6.95213	6.65625	7.89097	7.85981	7.09845	SEPT8	#FF6347,black	NM_001098811	SEPT8	septin 8	5q31	NM_001098811	RefSeq	Homo sapiens septin 8 (SEPT8), transcript variant 1, mRNA.	100	35	6	6	FALSE	Hs.522057	adrenal gland| bladder| blood| bone| bone marrow| brain| cervix| connective tissue| ear| embryonic tissue| eye| heart| intestine| kidney| larynx| liver| lung| lymph| lymph node| mammary gland| mouth| muscle| nerve| ovary| pancreas| pharynx| pituitary gland| placenta| prostate| salivary gland| skin| spleen| stomach| testis| thyroid| uterus| breast (mammary gland) tumor| cervical tumor| chondrosarc…	chr5	-	132086509	132142933	NM_001098811	Q92599	---	---	---	GO:0005737 // GO:0005856 // GO:0043209	cytoplasm // cytoskeleton // myelin sheath	inferred from electronic annotation // inferred from electronic annotation // inferred from electronic annotation	GO:0005515 // GO:0005525 // GO:0000166	protein binding // GTP binding // nucleotide binding	inferred from physical interaction // inferred from electronic annotation // inferred from electronic annotation	---
16991210	GM2A	2.3221	0.00149026	6.88189	8.09732	6.75159	6.99028	6.89387	8.07153	7.9255	8.27364	6.7165	7.52123	6.86936	8.256	7.76412	7.6579	GM2A	#FF6347,black	NM_000405	GM2A	GM2 ganglioside activator	5q33.1	NM_000405	RefSeq	Homo sapiens GM2 ganglioside activator (GM2A), transcript variant 1, mRNA.	100	59	13	13	FALSE	Hs.483873	adrenal gland| ascites| bladder| blood| bone| bone marrow| brain| cervix| connective tissue| ear| embryonic tissue| eye| heart| intestine| kidney| larynx| liver| lung| lymph| lymph node| mammary gland| mouth| muscle| ovary| pancreas| pharynx| placenta| prostate| salivary gland| skin| spleen| stomach| testis| thymus| thyroid| trachea| uterus| vascular| breast (mammary gland) tumor| cervical tumor|…	chr5	+	150591711	150650001	NM_000405	P17900	GO:0006665 // GO:0006687 // GO:0006689 // GO:0006869 // GO:0007611 // GO:0009313 // GO:0019915 // GO:0044281 // GO:0050885 // GO:0051345 // GO:0001573 // GO:0006629 // GO:0006665 // GO:0050877 // GO:0043085	sphingolipid metabolic process // glycosphingolipid metabolic process // ganglioside catabolic process // lipid transport // learning or memory // oligosaccharide catabolic process // lipid storage // small molecule metabolic process // neuromuscular process controlling balance // positive regulation of hydrolase activity // ganglioside metabolic process // lipid metabolic process // sphingolipid…	traceable author statement // traceable author statement // inferred from electronic annotation // inferred from electronic annotation // inferred from electronic annotation // inferred from electronic annotation // inferred from electronic annotation // traceable author statement // inferred from electronic annotation // inferred from electronic annotation // inferred from electronic annotation …	GO:0005739 // GO:0005889 // GO:0009898 // GO:0043202 // GO:0045179 // GO:0070062 // GO:0005737 // GO:0005764	mitochondrion // hydrogen:potassium-exchanging ATPase complex // cytoplasmic side of plasma membrane // lysosomal lumen // apical cortex // extracellular exosome // cytoplasm // lysosome	inferred from electronic annotation // inferred from electronic annotation // inferred from electronic annotation // traceable author statement // inferred from electronic annotation // inferred from direct assay // inferred from electronic annotation // inferred from electronic annotation	GO:0005319 // GO:0016004 // GO:0032428 // GO:0004563 // GO:0008047 // GO:0016787	lipid transporter activity // phospholipase activator activity // beta-N-acetylgalactosaminidase activity // beta-N-acetylhexosaminidase activity // enzyme activator activity // hydrolase activity	inferred from electronic annotation // inferred from electronic annotation // inferred from electronic annotation // inferred from electronic annotation // inferred from electronic annotation // inferred from electronic annotation	---
16758052	P2RX7	2.3133	0.0025693	4.56052	5.77047	4.29919	4.7957	4.54402	5.57238	5.93964	5.77606	4.25074	5.30563	4.62234	5.84443	5.78296	4.94027	P2RX7	#FF6347,black	NM_002562	P2RX7	purinergic receptor P2X, ligand gated ion channel, 7	12q24	NM_002562	RefSeq	Homo sapiens purinergic receptor P2X, ligand-gated ion channel, 7 (P2RX7), transcript variant 1, mRNA.	100	83	20	20	FALSE	Hs.729169	bladder| blood| bone marrow| brain| connective tissue| intestine| kidney| liver| lung| mammary gland| pancreas| placenta| prostate| skin| spleen| stomach| testis| thymus| thyroid| uterus| breast (mammary gland) tumor| germ cell tumor| glioma| head and neck tumor| kidney tumor| leukemia| non-neoplasia| normal| pancreatic tumor| primitive neuroectodermal tumor of the CNS| skin tumor| fetus| neonate…	chr12	+	121570622	121624354	NM_002562	Q99572	GO:0000187 // GO:0000902 // GO:0001845 // GO:0001916 // GO:0002028 // GO:0006468 // GO:0006509 // GO:0006649 // GO:0006900 // GO:0006954 // GO:0007005 // GO:0007166 // GO:0009612 // GO:0010043 // GO:0010524 // GO:0010628 // GO:0014049 // GO:0014054 // GO:0016079 // GO:0016485 // GO:0017121 // GO:0019233 // GO:0019835 // GO:0030501 // GO:0031668 // GO:0032060 // GO:0032060 // GO:0032308 // GO:0032…	activation of MAPK activity // cell morphogenesis // phagolysosome assembly // positive regulation of T cell mediated cytotoxicity // regulation of sodium ion transport // protein phosphorylation // membrane protein ectodomain proteolysis // phospholipid transfer to membrane // membrane budding // inflammatory response // mitochondrion organization // cell surface receptor signaling pathway // re…	inferred from electronic annotation // inferred from electronic annotation // inferred from electronic annotation // inferred from electronic annotation // inferred from sequence or structural similarity // inferred from electronic annotation // inferred from electronic annotation // inferred from electronic annotation // inferred from electronic annotation // inferred from electronic annotation …	GO:0005639 // GO:0005737 // GO:0005886 // GO:0005886 // GO:0005886 // GO:0005887 // GO:0005911 // GO:0009897 // GO:0016020 // GO:0031594 // GO:0032059 // GO:0043025 // GO:0005639 // GO:0005886 // GO:0005887 // GO:0016020 // GO:0016021 // GO:0045202	integral component of nuclear inner membrane // cytoplasm // plasma membrane // plasma membrane // plasma membrane // integral component of plasma membrane // cell-cell junction // external side of plasma membrane // membrane // neuromuscular junction // bleb // neuronal cell body // integral component of nuclear inner membrane // plasma membrane // integral component of plasma membrane // membra…	not recorded // inferred from sequence or structural similarity // inferred from direct assay // inferred from sequence or structural similarity // traceable author statement // inferred by curator // inferred from electronic annotation // inferred from electronic annotation // inferred from direct assay // inferred from electronic annotation // inferred from sequence or structural similarity // …	GO:0001530 // GO:0001614 // GO:0004931 // GO:0005102 // GO:0005515 // GO:0005524 // GO:0042803 // GO:0001530 // GO:0001614 // GO:0004872 // GO:0004931 // GO:0005216 // GO:0005524 // GO:0015267	lipopolysaccharide binding // purinergic nucleotide receptor activity // extracellular ATP-gated cation channel activity // receptor binding // protein binding // ATP binding // protein homodimerization activity // lipopolysaccharide binding // purinergic nucleotide receptor activity // receptor activity // extracellular ATP-gated cation channel activity // ion channel activity // ATP binding // …	inferred from sequence or structural similarity // inferred from direct assay // inferred from direct assay // inferred from sequence or structural similarity // inferred from physical interaction // inferred by curator // non-traceable author statement // inferred from electronic annotation // inferred from electronic annotation // inferred from electronic annotation // inferred from electronic …	---
16769481	ALDH1L2	2.31178	1.38397e-05	7.26392	8.47292	7.26856	7.24622	7.2768	8.42354	8.53142	8.46172	7.18866	7.66822	7.35515	8.52712	8.39408	8.00387	ALDH1L2	#FF6347,black	NM_001034173	ALDH1L2	aldehyde dehydrogenase 1 family, member L2	12q23.3	NM_001034173	RefSeq	Homo sapiens aldehyde dehydrogenase 1 family, member L2 (ALDH1L2), transcript variant 1, mRNA.	100	91	20	20	FALSE	Hs.42572	adipose tissue| bladder| bone| brain| connective tissue| embryonic tissue| eye| heart| intestine| liver| mammary gland| mouth| pancreas| placenta| prostate| skin| testis| trachea| uterus| chondrosarcoma| colorectal tumor| germ cell tumor| head and neck tumor| normal| primitive neuroectodermal tumor of the CNS|embryoid body| fetus| adult	chr12	-	105413562	105478355	NM_001034173	Q3SY69	GO:0006730 // GO:0009058 // GO:0009258 // GO:0032259 // GO:0055114 // GO:0008152	one-carbon metabolic process // biosynthetic process // 10-formyltetrahydrofolate catabolic process // methylation // oxidation-reduction process // metabolic process	inferred from electronic annotation // inferred from electronic annotation // inferred from electronic annotation // inferred from electronic annotation // inferred from electronic annotation // inferred from electronic annotation	GO:0005739 // GO:0070062 // GO:0005737 // GO:0005739	mitochondrion // extracellular exosome // cytoplasm // mitochondrion	inferred from direct assay // inferred from direct assay // inferred from electronic annotation // inferred from electronic annotation	GO:0004029 // GO:0008168 // GO:0016155 // GO:0016742 // GO:0003824 // GO:0004029 // GO:0016155 // GO:0016155 // GO:0016491 // GO:0016620	aldehyde dehydrogenase (NAD) activity // methyltransferase activity // formyltetrahydrofolate dehydrogenase activity // hydroxymethyl-, formyl- and related transferase activity // catalytic activity // aldehyde dehydrogenase (NAD) activity // formyltetrahydrofolate dehydrogenase activity // formyltetrahydrofolate dehydrogenase activity // oxidoreductase activity // oxidoreductase activity, acting…	not recorded // inferred from electronic annotation // not recorded // inferred from electronic annotation // inferred from electronic annotation // --- // --- // inferred from electronic annotation // inferred from electronic annotation // inferred from electronic annotation	---
16888106	OSBPL6	2.30076	5.58937e-05	6.01496	7.21707	6.0457	5.96037	6.03729	7.16019	7.18623	7.30088	5.98415	6.41609	6.13105	7.33573	7.0062	6.73143	OSBPL6	#FF6347,black	NM_001201480	OSBPL6	oxysterol binding protein-like 6	2q32.1	NM_001201480	RefSeq	Homo sapiens oxysterol binding protein-like 6 (OSBPL6), transcript variant 3, mRNA.	100	81	22	22	FALSE	Hs.318775	bone| brain| connective tissue| embryonic tissue| eye| kidney| larynx| liver| lung| mammary gland| mouth| muscle| pancreas| pharynx| placenta| skin| stomach| testis| trachea| vascular| breast (mammary gland) tumor| chondrosarcoma| gastrointestinal tumor| germ cell tumor| glioma| head and neck tumor| kidney tumor| lung tumor| non-neoplasia| normal| soft tissue/muscle tissue tumor|embryoid body| bl…	chr2	+	179059208	179264160	NM_001201480	Q9BZF3	GO:0006869 // GO:0006810	lipid transport // transport	inferred from electronic annotation // inferred from electronic annotation	GO:0005829 // GO:0005886 // GO:0031965 // GO:0097038	cytosol // plasma membrane // nuclear membrane // perinuclear endoplasmic reticulum	inferred from direct assay // inferred from direct assay // inferred from direct assay // inferred from direct assay	GO:0005515 // GO:0008289	protein binding // lipid binding	inferred from physical interaction // inferred from electronic annotation	---
16669983	LOC101060254	2.29973	0.0116519	5.929	7.13046	5.92816	6.13803	5.68546	7.34998	7.23419	6.73663	5.77273	6.55513	5.66148	7.71182	7.10679	6.1141	LOC101060254	#FF6347,black	XM_011508668	LOC101060254	myomegalin-like	---	XM_011508668	RefSeq	PREDICTED: Homo sapiens myomegalin-like (LOC101060254), transcript variant X1, mRNA.	50	36	2	4	FALSE	---	---	chr1	+	146017722	146024326	---	---	---	---	---	---	---	---	---	---	---	---
16705381	TET1	2.29769	0.000101589	6.93743	8.13762	6.92463	6.75889	7.10767	8.07926	8.15725	8.17456	6.82348	7.17131	7.18497	8.24256	8.08062	7.54472	TET1	#FF6347,black	NM_030625	TET1	tet methylcytosine dioxygenase 1	10q21	NM_030625	RefSeq	Homo sapiens tet methylcytosine dioxygenase 1 (TET1), mRNA.	100	92	23	23	FALSE	Hs.567594	adrenal gland| bone| brain| embryonic tissue| eye| heart| kidney| larynx| lung| lymph node| ovary| prostate| testis| thymus| uterus|adrenal tumor| chondrosarcoma| germ cell tumor| head and neck tumor| leukemia| normal| ovarian tumor| primitive neuroectodermal tumor of the CNS| prostate cancer| retinoblastoma| soft tissue/muscle tissue tumor| uterine tumor|embryoid body| blastocyst| fetus| adult	chr10	+	70320117	70454244	NM_030625	Q8NFU7	GO:0001826 // GO:0006351 // GO:0006493 // GO:0010467 // GO:0016568 // GO:0019827 // GO:0035511 // GO:0040029 // GO:0044030 // GO:0045944 // GO:0080111 // GO:0090310 // GO:2000653 // GO:0001826 // GO:0006355 // GO:0055114	inner cell mass cell differentiation // transcription, DNA-templated // protein O-linked glycosylation // gene expression // chromatin modification // stem cell population maintenance // oxidative DNA demethylation // regulation of gene expression, epigenetic // regulation of DNA methylation // positive regulation of transcription from RNA polymerase II promoter // DNA demethylation // negative r…	inferred from sequence or structural similarity // inferred from electronic annotation // inferred from sequence or structural similarity // traceable author statement // inferred from electronic annotation // inferred from sequence or structural similarity // traceable author statement // traceable author statement // inferred from electronic annotation // inferred from sequence or structural si…	GO:0005634 // GO:0005634	nucleus // nucleus	inferred by curator // inferred from electronic annotation	GO:0005506 // GO:0008270 // GO:0043566 // GO:0070579 // GO:0070579 // GO:0003677 // GO:0016491 // GO:0016706 // GO:0046872 // GO:0051213	iron ion binding // zinc ion binding // structure-specific DNA binding // methylcytosine dioxygenase activity // methylcytosine dioxygenase activity // DNA binding // oxidoreductase activity // oxidoreductase activity, acting on paired donors, with incorporation or reduction of molecular oxygen, 2-oxoglutarate as one donor, and incorporation of one atom each of oxygen into both donors // metal io…	inferred from direct assay // inferred from electronic annotation // inferred from direct assay // inferred from direct assay // inferred from mutant phenotype // inferred from electronic annotation // inferred from electronic annotation // inferred from electronic annotation // inferred from electronic annotation // inferred from electronic annotation	---
17092490	NFIB	2.29669	0.000225117	5.6637	6.86326	5.55797	5.81225	5.60814	6.7503	6.9187	6.91447	5.44856	6.24895	5.65417	6.93	6.7444	6.24404	NFIB	#FF6347,black	NM_001190737	NFIB	nuclear factor I/B	9p24.1	NM_001190737	RefSeq	Homo sapiens nuclear factor I/B (NFIB), transcript variant 1, mRNA.	100	68	23	23	FALSE	Hs.644095	adipose tissue| ascites| bladder| bone| brain| cervix| connective tissue| ear| embryonic tissue| eye| heart| intestine| kidney| larynx| liver| lung| mammary gland| mouth| muscle| nerve| ovary| parathyroid| pituitary gland| placenta| prostate| salivary gland| skin| spleen| stomach| testis| thyroid| trachea| umbilical cord| uterus| vascular| breast (mammary gland) tumor| cervical tumor| chondrosarc…	chr9	-	14081842	14398982	NM_001190737	O00712	GO:0000122 // GO:0002062 // GO:0006260 // GO:0006366 // GO:0010001 // GO:0021740 // GO:0021960 // GO:0030902 // GO:0043392 // GO:0045944 // GO:0060486 // GO:0060509 // GO:0060510 // GO:0060662 // GO:0060689 // GO:0061141 // GO:0071679 // GO:1902894 // GO:2000791 // GO:2000795 // GO:0002062 // GO:0006351 // GO:0006355 // GO:0008285 // GO:0010001 // GO:0021740 // GO:0021960 // GO:0030324 // GO:0030…	negative regulation of transcription from RNA polymerase II promoter // chondrocyte differentiation // DNA replication // transcription from RNA polymerase II promoter // glial cell differentiation // principal sensory nucleus of trigeminal nerve development // anterior commissure morphogenesis // hindbrain development // negative regulation of DNA binding // positive regulation of transcription …	inferred from direct assay // inferred from sequence or structural similarity // inferred from electronic annotation // inferred from direct assay // inferred from sequence or structural similarity // inferred from sequence or structural similarity // inferred from sequence or structural similarity // inferred from electronic annotation // inferred from direct assay // inferred from direct assay …	GO:0005634 // GO:0005730 // GO:0044300 // GO:0005622 // GO:0005634 // GO:0044300	nucleus // nucleolus // cerebellar mossy fiber // intracellular // nucleus // cerebellar mossy fiber	inferred from direct assay // inferred from direct assay // inferred from sequence or structural similarity // inferred from electronic annotation // inferred from electronic annotation // inferred from electronic annotation	GO:0000978 // GO:0000981 // GO:0001077 // GO:0001106 // GO:0003677 // GO:0003677 // GO:0003690 // GO:0003700	RNA polymerase II core promoter proximal region sequence-specific DNA binding // RNA polymerase II transcription factor activity, sequence-specific DNA binding // transcriptional activator activity, RNA polymerase II core promoter proximal region sequence-specific binding // RNA polymerase II transcription corepressor activity // DNA binding // DNA binding // double-stranded DNA binding // transc…	inferred from direct assay // inferred from direct assay // inferred from direct assay // inferred from direct assay // inferred from direct assay // inferred from electronic annotation // inferred from electronic annotation // inferred from electronic annotation	---
16856350	CNN2	2.29549	0.000807853	8.57605	9.77486	8.55323	8.63053	8.54279	9.69608	9.67116	9.94156	8.45611	9.1112	8.58482	9.84837	9.58251	9.51138	CNN2	#FF6347,black	NM_001303499	CNN2	calponin 2	19p13.3	NM_001303499	RefSeq	Homo sapiens calponin 2 (CNN2), transcript variant 3, mRNA.	100	94	17	17	FALSE	Hs.651512	adipose tissue| adrenal gland| ascites| bladder| blood| bone| bone marrow| brain| cervix| connective tissue| embryonic tissue| esophagus| eye| heart| intestine| kidney| larynx| liver| lung| lymph| lymph node| mammary gland| mouth| muscle| ovary| pancreas| placenta| prostate| salivary gland| skin| spleen| stomach| testis| thymus| thyroid| tonsil| trachea| umbilical cord| uterus| vascular| bladder …	chr19	+	1026298	1039064	NM_001303499	Q99439	GO:0007010 // GO:0031032 // GO:0032970 // GO:0071260 // GO:0007010 // GO:0010628 // GO:0030097 // GO:0030336 // GO:0042060 // GO:0042127 // GO:0050765	cytoskeleton organization // actomyosin structure organization // regulation of actin filament-based process // cellular response to mechanical stimulus // cytoskeleton organization // positive regulation of gene expression // hemopoiesis // negative regulation of cell migration // wound healing // regulation of cell proliferation // negative regulation of phagocytosis	traceable author statement // inferred from electronic annotation // inferred from direct assay // inferred from direct assay // inferred from electronic annotation // inferred from electronic annotation // inferred from electronic annotation // inferred from electronic annotation // inferred from electronic annotation // inferred from electronic annotation // inferred from electronic annotation	GO:0001725 // GO:0005856 // GO:0005911 // GO:0005925 // GO:0016020 // GO:0070062 // GO:0005856	stress fiber // cytoskeleton // cell-cell junction // focal adhesion // membrane // extracellular exosome // cytoskeleton	inferred from direct assay // traceable author statement // traceable author statement // inferred from direct assay // inferred from direct assay // inferred from direct assay // inferred from electronic annotation	GO:0003779 // GO:0005516 // GO:0003779	actin binding // calmodulin binding // actin binding	inferred from electronic annotation // inferred from electronic annotation // traceable author statement	GenMAPP
17008375	LOC102723789	2.29221	0.00050932	3.00093	4.19767	3.20297	2.90419	2.87204	4.14846	4.11798	4.31841	3.03289	3.39056	2.88456	4.46176	3.66437	3.14938	LOC102723789	#FF6347,black	XR_427924	LOC102723789	uncharacterized LOC102723789	---	XR_427924	RefSeq	PREDICTED: Homo sapiens uncharacterized LOC102723789 (LOC102723789), ncRNA.	100	82	18	18	FALSE	---	---	chr6	+	39916124	39920971	---	---	---	---	---	---	---	---	---	---	---	---
16887840	CDCA7	2.28748	0.00027351	6.63414	7.8279	6.34982	6.80458	6.7093	7.83721	7.76229	7.88169	6.26964	7.20387	6.79117	7.98073	7.68099	7.45977	CDCA7	#FF6347,black	NM_031942	CDCA7	cell division cycle associated 7	2q31	NM_031942	RefSeq	Homo sapiens cell division cycle associated 7 (CDCA7), transcript variant 1, mRNA.	100	73	19	19	FALSE	Hs.470654	ascites| bladder| blood| bone marrow| brain| cervix| connective tissue| embryonic tissue| eye| heart| intestine| kidney| liver| lung| lymph| lymph node| mammary gland| mouth| muscle| ovary| placenta| prostate| salivary gland| skin| stomach| testis| thymus| umbilical cord| uterus| vascular| bladder carcinoma| breast (mammary gland) tumor| cervical tumor| colorectal tumor| gastrointestinal tumor| g…	chr2	+	174219548	174233725	NM_031942	Q9BWT1	GO:0006351 // GO:0006355 // GO:0006915 // GO:0042127 // GO:0051301	transcription, DNA-templated // regulation of transcription, DNA-templated // apoptotic process // regulation of cell proliferation // cell division	inferred from electronic annotation // inferred from electronic annotation // inferred from electronic annotation // inferred from direct assay // inferred from electronic annotation	GO:0005634 // GO:0005654 // GO:0005737 // GO:0005634 // GO:0005737	nucleus // nucleoplasm // cytoplasm // nucleus // cytoplasm	inferred from direct assay // inferred from direct assay // inferred from direct assay // inferred from electronic annotation // inferred from electronic annotation	---	---	---	---
16712277	ST8SIA6	2.28345	0.00152412	5.21111	6.40232	4.90672	5.18344	5.48517	6.48494	6.24295	6.46671	4.87901	5.72229	5.60074	6.77601	6.07113	5.83098	ST8SIA6	#FF6347,black	NM_001004470	ST8SIA6	ST8 alpha-N-acetyl-neuraminide alpha-2,8-sialyltransferase 6	10p12.33	NM_001004470	RefSeq	Homo sapiens ST8 alpha-N-acetyl-neuraminide alpha-2,8-sialyltransferase 6 (ST8SIA6), mRNA.	100	53	10	10	FALSE	Hs.677766	blood| brain| prostate| normal| adult	chr10	-	17360382	17496386	NM_001004470	P61647	GO:0001574 // GO:0006493 // GO:0009100 // GO:0009247 // GO:0009311 // GO:0016051 // GO:0018279 // GO:0043687 // GO:0044267 // GO:0097503 // GO:0097503 // GO:0001574 // GO:0006486 // GO:0006493 // GO:0009100 // GO:0009247 // GO:0009311 // GO:0016051	ganglioside biosynthetic process // protein O-linked glycosylation // glycoprotein metabolic process // glycolipid biosynthetic process // oligosaccharide metabolic process // carbohydrate biosynthetic process // protein N-linked glycosylation via asparagine // post-translational protein modification // cellular protein metabolic process // sialylation // sialylation // ganglioside biosynthetic p…	inferred from sequence or structural similarity // inferred from sequence or structural similarity // inferred from sequence or structural similarity // inferred from sequence or structural similarity // inferred from sequence or structural similarity // inferred from sequence or structural similarity // traceable author statement // traceable author statement // traceable author statement // inf…	GO:0000139 // GO:0030173 // GO:0000139 // GO:0005794 // GO:0016020 // GO:0016021	Golgi membrane // integral component of Golgi membrane // Golgi membrane // Golgi apparatus // membrane // integral component of membrane	traceable author statement // inferred from electronic annotation // inferred from electronic annotation // inferred from electronic annotation // inferred from electronic annotation // inferred from electronic annotation	GO:0008373 // GO:0008373 // GO:0016740 // GO:0016757	sialyltransferase activity // sialyltransferase activity // transferase activity // transferase activity, transferring glycosyl groups	inferred from sequence or structural similarity // inferred from electronic annotation // inferred from electronic annotation // inferred from electronic annotation	---
16678496	HIST3H2BB	2.27637	0.00144653	6.43732	7.62405	6.31741	6.6316	6.34128	7.49518	7.79534	7.56424	6.22249	7.16838	6.49027	7.63419	7.63714	6.87606	HIST3H2BB	#FF6347,black	NM_175055	HIST3H2BB	histone cluster 3, H2bb	1q42.13	NM_175055	RefSeq	Homo sapiens histone cluster 3, H2bb (HIST3H2BB), mRNA.	100	100	11	11	FALSE	Hs.376691	ascites| brain| intestine| lung| mouth| pharynx| colorectal tumor| gastrointestinal tumor| head and neck tumor| normal| fetus| adult	chr1	+	228645808	228646259	NM_175055	Q8N257	GO:0006325 // GO:0006334 // GO:0006334	chromatin organization // nucleosome assembly // nucleosome assembly	traceable author statement // not recorded // ---	GO:0000788 // GO:0005634 // GO:0005654 // GO:0005654 // GO:0005737 // GO:0000786 // GO:0000788 // GO:0005634 // GO:0005694	nuclear nucleosome // nucleus // nucleoplasm // nucleoplasm // cytoplasm // nucleosome // nuclear nucleosome // nucleus // chromosome	not recorded // inferred from direct assay // inferred from direct assay // traceable author statement // inferred from direct assay // inferred from electronic annotation // --- // inferred from electronic annotation // inferred from electronic annotation	GO:0003677 // GO:0046982 // GO:0003674 // GO:0003677 // GO:0003677	DNA binding // protein heterodimerization activity // molecular_function // DNA binding // DNA binding	not recorded // inferred from electronic annotation // no biological data available // --- // inferred from electronic annotation	---
17096493	GABBR2	2.27535	3.17919e-05	6.82667	8.01276	6.93933	6.69148	6.83851	7.97174	8.05183	8.0136	6.8344	7.13553	6.85681	8.06588	7.88056	7.38717	GABBR2	#FF6347,black	NM_005458	GABBR2	gamma-aminobutyric acid (GABA) B receptor, 2	9q22.1-q22.3	NM_005458	RefSeq	Homo sapiens gamma-aminobutyric acid (GABA) B receptor, 2 (GABBR2), mRNA.	100	95	35	35	FALSE	Hs.198612	adrenal gland| brain| connective tissue| embryonic tissue| eye| kidney| lung| muscle| ovary| placenta| skin| testis| thyroid| vascular|adrenal tumor| germ cell tumor| glioma| head and neck tumor| kidney tumor| lung tumor| normal| ovarian tumor| soft tissue/muscle tissue tumor|embryoid body| fetus| infant| adult	chr9	-	101050364	101471479	NM_005458	O75899	GO:0007186 // GO:0007194 // GO:0007214 // GO:0007268 // GO:0007165 // GO:0007186	G-protein coupled receptor signaling pathway // negative regulation of adenylate cyclase activity // gamma-aminobutyric acid signaling pathway // synaptic transmission // signal transduction // G-protein coupled receptor signaling pathway	traceable author statement // traceable author statement // inferred from direct assay // traceable author statement // inferred from electronic annotation // inferred from electronic annotation	GO:0005737 // GO:0005886 // GO:0005887 // GO:0030054 // GO:0038039 // GO:0043005 // GO:0045211 // GO:0005886 // GO:0005887 // GO:0016020 // GO:0016021 // GO:0045202	cytoplasm // plasma membrane // integral component of plasma membrane // cell junction // G-protein coupled receptor heterodimeric complex // neuron projection // postsynaptic membrane // plasma membrane // integral component of plasma membrane // membrane // integral component of membrane // synapse	inferred from electronic annotation // traceable author statement // inferred from direct assay // inferred from electronic annotation // inferred from physical interaction // inferred from electronic annotation // inferred from electronic annotation // inferred from electronic annotation // traceable author statement // inferred from electronic annotation // inferred from electronic annotation /…	GO:0004965 // GO:0005515 // GO:0004871 // GO:0004930 // GO:0004965 // GO:0004965	G-protein coupled GABA receptor activity // protein binding // signal transducer activity // G-protein coupled receptor activity // G-protein coupled GABA receptor activity // G-protein coupled GABA receptor activity	inferred from direct assay // inferred from physical interaction // inferred from electronic annotation // inferred from electronic annotation // inferred from electronic annotation // traceable author statement	GenMAPP
17050522	TES	2.2746	0.0015018	7.5048	8.69041	7.48627	7.67897	7.32764	8.57122	8.61574	8.8664	7.4859	8.07028	7.43107	8.68156	8.5422	8.36556	TES	#FF6347,black	NM_015641	TES	testin LIM domain protein	7q31.2	NM_015641	RefSeq	Homo sapiens testin LIM domain protein (TES), transcript variant 1, mRNA.	100	67	16	16	FALSE	Hs.592286 // Hs.664957	ascites| blood| bone| bone marrow| brain| cervix| connective tissue| embryonic tissue| eye| heart| intestine| kidney| larynx| liver| lung| lymph| lymph node| mammary gland| mouth| muscle| nerve| ovary| pancreas| parathyroid| pharynx| placenta| prostate| skin| spleen| stomach| testis| thymus| thyroid| tonsil| trachea| uterus| vascular| bladder carcinoma| breast (mammary gland) tumor| cervical tumo…	chr7	+	115850547	115898837	NM_015641	Q9UGI8	GO:0008285 // GO:0042127 // GO:0043123	negative regulation of cell proliferation // regulation of cell proliferation // positive regulation of I-kappaB kinase/NF-kappaB signaling	inferred from mutant phenotype // inferred from electronic annotation // inferred from mutant phenotype	GO:0005634 // GO:0005737 // GO:0005886 // GO:0005925 // GO:0030054 // GO:0043234 // GO:0005737 // GO:0005925 // GO:0030054	nucleus // cytoplasm // plasma membrane // focal adhesion // cell junction // protein complex // cytoplasm // focal adhesion // cell junction	inferred from direct assay // inferred from direct assay // inferred from direct assay // inferred from direct assay // inferred from direct assay // inferred from direct assay // inferred from electronic annotation // inferred from electronic annotation // inferred from electronic annotation	GO:0005515 // GO:0008270 // GO:0044822 // GO:0008270 // GO:0046872	protein binding // zinc ion binding // poly(A) RNA binding // zinc ion binding // metal ion binding	inferred from physical interaction // inferred from direct assay // inferred from direct assay // inferred from electronic annotation // inferred from electronic annotation	---
16691969	LOC105371220	2.27007	5.67586e-05	9.01558	10.1983	8.87293	9.01925	9.14203	10.2473	10.2004	10.1455	8.78978	9.41613	9.2199	10.3535	10.1392	9.78646	LOC105371220	#FF6347,black	XR_917207	LOC105371220	uncharacterized LOC105371220	---	XR_917207	RefSeq	PREDICTED: Homo sapiens uncharacterized LOC105371220 (LOC105371220), ncRNA.	92	100	12	13	FALSE	---	---	chr1	-	144833168	144835867	---	---	---	---	---	---	---	---	---	---	---	---
16842128	USP32P2	2.26957	0.000414231	2.83723	4.01965	2.59493	2.98131	2.90705	4.06779	3.90504	4.07962	2.4449	3.33332	2.86004	4.44975	3.54932	2.86884	USP32P2	#FF6347,black	AK124785	USP32P2	ubiquitin specific peptidase 32 pseudogene 2	17p11.2	AK124785	GenBank	Homo sapiens cDNA FLJ42795 fis, clone BRAWH3008341, moderately similar to Ubiquitin carboxyl-terminal hydrolase 6 (EC 3.1.2.15).	100	100	11	11	FALSE	Hs.234573 // Hs.745055	adrenal gland| bone marrow| brain| heart| kidney| liver| lung| lymph node| mouth| muscle| nerve| pancreas| placenta| spleen| testis| thymus| thyroid| trachea| uterus| head and neck tumor| kidney tumor| normal| pancreatic tumor| uterine tumor| fetus| juvenile| adult // adrenal gland| brain| embryonic tissue| heart| kidney| muscle| nerve| ovary| pancreas| placenta| skin| testis| thymus| uterus| gli…	chr17	-	18414535	18445234	---	---	---	---	---	---	---	---	---	---	---	---
16863124	APOC1	2.26836	0.000162274	6.73168	7.91334	6.76838	6.59753	6.81987	7.84682	7.87735	8.01053	6.67266	7.10765	6.87031	7.9611	7.75168	7.46271	APOC1	#FF6347,black	NM_001645	APOC1	apolipoprotein C-I	19q13.2	NM_001645	RefSeq	Homo sapiens apolipoprotein C-I (APOC1), mRNA.	100	100	11	11	FALSE	Hs.110675	adrenal gland| bone marrow| brain| connective tissue| embryonic tissue| esophagus| eye| heart| intestine| kidney| liver| lung| lymph node| mammary gland| muscle| ovary| pancreas| pharynx| placenta| prostate| salivary gland| spleen| stomach| testis| thymus| thyroid| vascular| breast (mammary gland) tumor| chondrosarcoma| colorectal tumor| esophageal tumor| gastrointestinal tumor| germ cell tumor| …	chr19	+	45417921	45422606	NM_001645	P02654	GO:0006629 // GO:0006641 // GO:0008203 // GO:0010873 // GO:0010900 // GO:0010916 // GO:0032374 // GO:0032375 // GO:0033344 // GO:0033700 // GO:0034369 // GO:0034375 // GO:0034379 // GO:0034382 // GO:0034447 // GO:0042157 // GO:0043085 // GO:0045717 // GO:0045833 // GO:0048261 // GO:0050995 // GO:0051005 // GO:0006810 // GO:0006869	lipid metabolic process // triglyceride metabolic process // cholesterol metabolic process // positive regulation of cholesterol esterification // negative regulation of phosphatidylcholine catabolic process // negative regulation of very-low-density lipoprotein particle clearance // regulation of cholesterol transport // negative regulation of cholesterol transport // cholesterol efflux // phosp…	traceable author statement // inferred from electronic annotation // inferred from electronic annotation // traceable author statement // inferred from direct assay // inferred from direct assay // inferred by curator // inferred from direct assay // inferred from direct assay // inferred from direct assay // inferred from direct assay // traceable author statement // traceable author statement /…	GO:0005783 // GO:0034361 // GO:0034364 // GO:0042627 // GO:0070062 // GO:0005576 // GO:0034361	endoplasmic reticulum // very-low-density lipoprotein particle // high-density lipoprotein particle // chylomicron // extracellular exosome // extracellular region // very-low-density lipoprotein particle	inferred from direct assay // inferred from direct assay // inferred from direct assay // traceable author statement // inferred from direct assay // inferred from electronic annotation // inferred from electronic annotation	GO:0004859 // GO:0005504 // GO:0031210 // GO:0055102 // GO:0060228	phospholipase inhibitor activity // fatty acid binding // phosphatidylcholine binding // lipase inhibitor activity // phosphatidylcholine-sterol O-acyltransferase activator activity	inferred from direct assay // inferred from direct assay // traceable author statement // inferred from direct assay // traceable author statement	GenMAPP
16929925	GCAT	2.26654	0.0106554	6.31028	7.49077	6.48305	6.01541	6.39112	7.1894	7.76868	7.45586	6.4238	6.51358	6.44471	7.46111	7.65645	6.91864	GCAT	#FF6347,black	NM_001171690	GCAT	glycine C-acetyltransferase	22q13.1	NM_001171690	RefSeq	Homo sapiens glycine C-acetyltransferase (GCAT), transcript variant 1, mRNA.	100	84	16	16	FALSE	Hs.54609	adrenal gland| ascites| blood| bone| brain| connective tissue| embryonic tissue| eye| heart| intestine| kidney| liver| lung| lymph node| mammary gland| nerve| ovary| pancreas| parathyroid| prostate| salivary gland| skin| stomach| testis| thymus| thyroid| uterus| breast (mammary gland) tumor| chondrosarcoma| colorectal tumor| gastrointestinal tumor| germ cell tumor| glioma| head and neck tumor| ki…	chr22	+	38203912	38213183	NM_001171690	O75600	GO:0006520 // GO:0009058 // GO:0019518 // GO:0006567 // GO:0008152	cellular amino acid metabolic process // biosynthetic process // L-threonine catabolic process to glycine // threonine catabolic process // metabolic process	non-traceable author statement // inferred from electronic annotation // inferred from electronic annotation // inferred from electronic annotation // inferred from electronic annotation	GO:0005654 // GO:0005739 // GO:0005634 // GO:0005739	nucleoplasm // mitochondrion // nucleus // mitochondrion	inferred from direct assay // inferred from direct assay // inferred from electronic annotation // inferred from electronic annotation	GO:0008890 // GO:0030170 // GO:0003824 // GO:0008890 // GO:0016740 // GO:0016746 // GO:0016874	glycine C-acetyltransferase activity // pyridoxal phosphate binding // catalytic activity // glycine C-acetyltransferase activity // transferase activity // transferase activity, transferring acyl groups // ligase activity	non-traceable author statement // inferred from electronic annotation // inferred from electronic annotation // inferred from electronic annotation // inferred from electronic annotation // inferred from electronic annotation // inferred from electronic annotation	---
16928550	LOC100507599	2.26074	0.000167888	6.02485	7.20165	6.08432	6.15659	5.81112	7.25571	7.21979	7.12638	5.99176	6.57532	5.91646	7.39578	7.0338	6.37178	LOC100507599	#FF6347,black	XR_109753	LOC100507599	uncharacterized LOC100507599	---	XR_109753	RefSeq	PREDICTED: Homo sapiens uncharacterized LOC100507599 (LOC100507599), ncRNA.	100	100	21	21	FALSE	Hs.405877	adrenal gland| blood| bone| brain| embryonic tissue| eye| intestine| kidney| liver| lung| lymph node| mammary gland| muscle| ovary| parathyroid| pharynx| placenta| prostate| skin| testis| thymus| uterus|adrenal tumor| breast (mammary gland) tumor| chondrosarcoma| colorectal tumor| germ cell tumor| glioma| leukemia| liver tumor| lung tumor| normal| retinoblastoma| skin tumor| uterine tumor|embryoi…	chr22	+	26908476	26910531	---	---	---	---	---	---	---	---	---	---	---	---
16863074	BCAM	2.25963	0.00112988	5.61172	6.78781	5.64747	5.3565	5.79702	6.63895	6.91279	6.79864	5.63416	5.84455	5.90926	6.98822	6.66734	6.13241	BCAM	#FF6347,black	NM_001013257	BCAM	basal cell adhesion molecule (Lutheran blood group)	19q13.2	NM_001013257	RefSeq	Homo sapiens basal cell adhesion molecule (Lutheran blood group) (BCAM), transcript variant 2, mRNA.	100	100	25	25	FALSE	Hs.625725	adrenal gland| blood| bone| bone marrow| brain| embryonic tissue| esophagus| eye| heart| intestine| kidney| larynx| liver| lung| mammary gland| mouth| nerve| ovary| pancreas| parathyroid| pharynx| placenta| prostate| skin| stomach| testis| thyroid| umbilical cord| uterus| vascular|adrenal tumor| breast (mammary gland) tumor| chondrosarcoma| colorectal tumor| esophageal tumor| gastrointestinal tum…	chr19	+	45312338	45324678	NM_001013257	P50895	GO:0007155 // GO:0007160 // GO:0007165 // GO:0007155	cell adhesion // cell-matrix adhesion // signal transduction // cell adhesion	traceable author statement // inferred from mutant phenotype // traceable author statement // inferred from electronic annotation	GO:0005886 // GO:0005887 // GO:0009897 // GO:0070062 // GO:0005886 // GO:0009986 // GO:0016020 // GO:0016021	plasma membrane // integral component of plasma membrane // external side of plasma membrane // extracellular exosome // plasma membrane // cell surface // membrane // integral component of membrane	traceable author statement // traceable author statement // inferred by curator // inferred from direct assay // inferred from electronic annotation // inferred from electronic annotation // inferred from electronic annotation // inferred from electronic annotation	GO:0004888 // GO:0005055 // GO:0005515 // GO:0008022 // GO:0043236	transmembrane signaling receptor activity // laminin receptor activity // protein binding // protein C-terminus binding // laminin binding	traceable author statement // inferred from mutant phenotype // inferred from physical interaction // inferred from direct assay // inferred from mutant phenotype	---
16817630	QPRT	2.25832	0.00156218	7.68894	8.86419	7.80532	7.5076	7.73732	8.65479	8.95319	8.96378	7.70976	8.0532	7.7863	8.73817	8.82678	8.46898	QPRT	#FF6347,black	NM_014298	QPRT	quinolinate phosphoribosyltransferase	16p11.2	NM_014298	RefSeq	Homo sapiens quinolinate phosphoribosyltransferase (QPRT), mRNA.	94	100	16	17	FALSE	Hs.513484	adrenal gland| blood| bone| bone marrow| brain| embryonic tissue| eye| intestine| kidney| liver| lung| lymph| mammary gland| muscle| ovary| pancreas| placenta| prostate| skin| testis| thymus| uterus|adrenal tumor| breast (mammary gland) tumor| chondrosarcoma| colorectal tumor| gastrointestinal tumor| germ cell tumor| glioma| kidney tumor| leukemia| liver tumor| lung tumor| lymphoma| normal| ovari…	chr16	+	29690329	29709325	NM_014298	Q15274	GO:0006766 // GO:0006767 // GO:0009435 // GO:0009435 // GO:0019674 // GO:0034213 // GO:0044281 // GO:0051259 // GO:0009435 // GO:0019363	vitamin metabolic process // water-soluble vitamin metabolic process // NAD biosynthetic process // NAD biosynthetic process // NAD metabolic process // quinolinate catabolic process // small molecule metabolic process // protein oligomerization // NAD biosynthetic process // pyridine nucleotide biosynthetic process	traceable author statement // traceable author statement // not recorded // inferred from electronic annotation // traceable author statement // inferred from direct assay // traceable author statement // inferred from direct assay // --- // inferred from electronic annotation	GO:0005737 // GO:0005829 // GO:0070062 // GO:0005737	cytoplasm // cytosol // extracellular exosome // cytoplasm	not recorded // traceable author statement // inferred from direct assay // ---	GO:0004514 // GO:0042803 // GO:0003824 // GO:0004514 // GO:0016740 // GO:0016757 // GO:0016763 // GO:0005515	nicotinate-nucleotide diphosphorylase (carboxylating) activity // protein homodimerization activity // catalytic activity // nicotinate-nucleotide diphosphorylase (carboxylating) activity // transferase activity // transferase activity, transferring glycosyl groups // transferase activity, transferring pentosyl groups // protein binding	inferred from direct assay // inferred from direct assay // inferred from electronic annotation // inferred from electronic annotation // inferred from electronic annotation // inferred from electronic annotation // inferred from electronic annotation // inferred from physical interaction	HumanCyc // HumanCyc
17015805	LOC105374945	2.25725	0.010873	5.53676	6.71133	5.1555	5.74444	5.64433	6.57533	6.50494	7.00206	5.08112	6.17845	5.6923	6.89916	6.32562	6.26686	LOC105374945	#FF6347,black	XR_926519	LOC105374945	uncharacterized LOC105374945	---	XR_926519	RefSeq	PREDICTED: Homo sapiens uncharacterized LOC105374945 (LOC105374945), ncRNA.	100	24	5	5	FALSE	---	---	chr6	-	14977019	15090234	---	---	---	---	---	---	---	---	---	---	---	---
16990201	VTRNA1-2	2.25653	0.00769325	3.67141	4.84552	3.98322	3.57032	3.39635	4.6145	4.79172	5.08989	3.83725	4.27881	3.38265	5.05938	4.4427	4.13924	VTRNA1-2	#FF6347,black	NR_026704	VTRNA1-2	vault RNA 1-2	5q31.3	NR_026704	RefSeq	Homo sapiens vault RNA 1-2 (VTRNA1-2), vault RNA.	100	100	11	11	FALSE	---	---	chr5	+	140098510	140098598	---	---	---	---	---	---	---	---	---	---	---	---
16926111	CBS	2.2532	0.000741817	6.63084	7.80281	6.58053	6.57835	6.72845	7.64719	7.93701	7.80969	6.48896	6.96064	6.78578	7.69356	7.83444	7.25408	CBS	#FF6347,black	NM_000071	CBS	cystathionine-beta-synthase	21q22.3	NM_000071	RefSeq	Homo sapiens cystathionine-beta-synthase (CBS), transcript variant 1, mRNA.	93	52	14	15	FALSE	Hs.533013	bladder| blood| bone| brain| cervix| connective tissue| embryonic tissue| esophagus| eye| intestine| kidney| liver| lung| lymph| lymph node| mammary gland| mouth| muscle| nerve| ovary| pancreas| pituitary gland| placenta| prostate| skin| spleen| stomach| testis| thyroid| trachea| uterus| vascular| breast (mammary gland) tumor| cervical tumor| chondrosarcoma| colorectal tumor| esophageal tumor| ga…	chr21	-	44473301	44497053	NM_000071	P35520	GO:0000096 // GO:0006535 // GO:0006563 // GO:0006565 // GO:0019343 // GO:0019344 // GO:0019346 // GO:0019448 // GO:0034641 // GO:0042262 // GO:0043418 // GO:0044281 // GO:0050667 // GO:0055114 // GO:0070814 // GO:0070814 // GO:0008152 // GO:0008652 // GO:0019343 // GO:0019343 // GO:0019344	sulfur amino acid metabolic process // cysteine biosynthetic process from serine // L-serine metabolic process // L-serine catabolic process // cysteine biosynthetic process via cystathionine // cysteine biosynthetic process // transsulfuration // L-cysteine catabolic process // cellular nitrogen compound metabolic process // DNA protection // homocysteine catabolic process // small molecule meta…	traceable author statement // inferred from electronic annotation // inferred from direct assay // inferred from direct assay // not recorded // inferred from direct assay // traceable author statement // inferred from direct assay // traceable author statement // inferred from mutant phenotype // inferred from direct assay // traceable author statement // inferred from direct assay // inferred f…	GO:0005634 // GO:0005737 // GO:0005829 // GO:0005829 // GO:0005634 // GO:0005737	nucleus // cytoplasm // cytosol // cytosol // nucleus // cytoplasm	inferred from direct assay // inferred from direct assay // inferred from direct assay // traceable author statement // inferred from electronic annotation // inferred from electronic annotation	GO:0004122 // GO:0004122 // GO:0005515 // GO:0019825 // GO:0019899 // GO:0020037 // GO:0020037 // GO:0030170 // GO:0031625 // GO:0042802 // GO:0042803 // GO:0046872 // GO:0050421 // GO:0070025 // GO:0070026 // GO:0072341 // GO:1904047 // GO:0003824 // GO:0004122 // GO:0016829	cystathionine beta-synthase activity // cystathionine beta-synthase activity // protein binding // oxygen binding // enzyme binding // heme binding // heme binding // pyridoxal phosphate binding // ubiquitin protein ligase binding // identical protein binding // protein homodimerization activity // metal ion binding // nitrite reductase (NO-forming) activity // carbon monoxide binding // nitric o…	inferred from direct assay // traceable author statement // inferred from physical interaction // inferred from direct assay // inferred from physical interaction // inferred from direct assay // inferred from mutant phenotype // inferred from direct assay // inferred from physical interaction // inferred from physical interaction // inferred from direct assay // inferred from electronic annotati…	HumanCyc // HumanCyc
16966582	SLC10A4	2.25148	0.000279439	5.93311	7.10398	5.9027	6.04037	5.84948	7.22225	7.05222	7.0297	5.8104	6.52231	5.87262	7.42729	6.94241	6.35081	SLC10A4	#FF6347,black	NM_152679	SLC10A4	solute carrier family 10, member 4	4p11	NM_152679	RefSeq	Homo sapiens solute carrier family 10, member 4 (SLC10A4), mRNA.	100	100	21	21	FALSE	Hs.132591	brain| eye| kidney| glioma| kidney tumor| normal| primitive neuroectodermal tumor of the CNS	chr4	+	48485360	48491541	NM_152679	Q96EP9	GO:0006814 // GO:0015721 // GO:0055085 // GO:0006810 // GO:0006811 // GO:0015721	sodium ion transport // bile acid and bile salt transport // transmembrane transport // transport // ion transport // bile acid and bile salt transport	inferred from electronic annotation // not recorded // inferred from electronic annotation // inferred from electronic annotation // inferred from electronic annotation // ---	GO:0005887 // GO:0005886 // GO:0005887 // GO:0016020 // GO:0016021	integral component of plasma membrane // plasma membrane // integral component of plasma membrane // membrane // integral component of membrane	not recorded // inferred from electronic annotation // --- // inferred from electronic annotation // inferred from electronic annotation	GO:0008508 // GO:0008508 // GO:0015293	bile acid:sodium symporter activity // bile acid:sodium symporter activity // symporter activity	not recorded // --- // inferred from electronic annotation	---
17028037		2.25021	1.99029e-05	10.3252	11.4953	10.2024	10.344	10.4208	11.5333	11.483	11.4687	10.1298	10.6811	10.4409	11.5447	11.4158	11.1703	.	#FF6347,black	---	---	---	---	NM_001040437	RefSeq	Homo sapiens chromosome 6 open reading frame 48 (C6orf48), transcript variant 1, mRNA.	100	100	27	27	TRUE	---	---	chr6_cox_hap2	+	3314587	3314786	---	---	---	---	---	---	---	---	---	---	---	---
17003602	AACSP1	2.24587	0.00228842	5.78976	6.95703	5.85069	5.74084	5.77555	6.87211	7.16758	6.80509	5.78321	6.19738	5.81434	7.12104	6.90153	6.18349	AACSP1	#FF6347,black	NR_024035	AACSP1	acetoacetyl-CoA synthetase pseudogene 1	5q35.3	NR_024035	RefSeq	Homo sapiens acetoacetyl-CoA synthetase pseudogene 1 (AACSP1), non-coding RNA.	100	100	13	13	FALSE	Hs.382790	blood| muscle| testis| normal| soft tissue/muscle tissue tumor| fetus| adult	chr5	-	178191862	178203277	NR_024035	B9EIP9	---	---	---	---	---	---	---	---	---	---
16812764	GOLGA2P7	2.24505	0.00070413	7.24943	8.41617	7.23581	7.15767	7.3484	8.24563	8.51164	8.47701	7.17156	7.62932	7.39218	8.40383	8.36271	7.72657	GOLGA2P7	#FF6347,black	NR_027001	GOLGA2P7	golgin A2 pseudogene 7	15q25.2	NR_027001	RefSeq	Homo sapiens golgin A2 pseudogene 7 (GOLGA2P7), non-coding RNA.	100	90	28	28	FALSE	Hs.405809	adipose tissue| brain| embryonic tissue| eye| intestine| lung| lymph| mammary gland| muscle| ovary| pancreas| prostate| skin| stomach| testis| thyroid| uterus| breast (mammary gland) tumor| colorectal tumor| gastrointestinal tumor| germ cell tumor| glioma| head and neck tumor| lung tumor| lymphoma| non-neoplasia| normal| pancreatic tumor| primitive neuroectodermal tumor of the CNS| prostate cance…	chr15	-	84867600	84898920	---	---	---	---	---	---	---	---	---	---	---	---
16964735	S100P	2.24456	0.00843977	5.13892	6.30536	4.88436	5.15366	5.34244	6.12145	6.162	6.58546	4.68137	5.72199	5.4785	6.46298	5.95465	5.82188	S100P	#FF6347,black	NM_005980	S100P	S100 calcium binding protein P	4p16	NM_005980	RefSeq	Homo sapiens S100 calcium binding protein P (S100P), mRNA.	100	46	11	11	FALSE	Hs.2962	ascites| bladder| blood| bone marrow| brain| cervix| connective tissue| eye| heart| intestine| kidney| liver| lung| lymph node| mammary gland| ovary| pancreas| pharynx| placenta| prostate| stomach| trachea| uterus| bladder carcinoma| breast (mammary gland) tumor| cervical tumor| colorectal tumor| gastrointestinal tumor| germ cell tumor| glioma| kidney tumor| leukemia| liver tumor| lung tumor| non…	chr4	+	6689212	6698897	NM_005980	P25815	GO:0010033 // GO:0043542	response to organic substance // endothelial cell migration	inferred from expression pattern // inferred from mutant phenotype	GO:0005634 // GO:0005737 // GO:0031528 // GO:0070062 // GO:0005634 // GO:0005737 // GO:0005886 // GO:0016020 // GO:0042995	nucleus // cytoplasm // microvillus membrane // extracellular exosome // nucleus // cytoplasm // plasma membrane // membrane // cell projection	inferred from direct assay // traceable author statement // inferred from electronic annotation // inferred from direct assay // inferred from electronic annotation // inferred from electronic annotation // inferred from electronic annotation // inferred from electronic annotation // inferred from electronic annotation	GO:0000287 // GO:0005509 // GO:0005515 // GO:0048306 // GO:0050786 // GO:0005509 // GO:0046872	magnesium ion binding // calcium ion binding // protein binding // calcium-dependent protein binding // RAGE receptor binding // calcium ion binding // metal ion binding	traceable author statement // inferred from electronic annotation // inferred from physical interaction // inferred from physical interaction // inferred from electronic annotation // traceable author statement // inferred from electronic annotation	---
16859205	UCA1	2.23311	0.000595984	8.15916	9.31822	8.03992	8.29634	8.1294	9.33668	9.4305	9.1761	7.91785	8.67137	8.15968	9.46665	9.23973	8.72139	UCA1	#FF6347,black	NR_015379	UCA1	urothelial cancer associated 1 (non-protein coding)	19p13.12	NR_015379	RefSeq	Homo sapiens urothelial cancer associated 1 (non-protein coding) (UCA1), long non-coding RNA.	100	88	14	14	FALSE	Hs.644234	bladder| bone marrow| brain| cervix| eye| intestine| kidney| lymph node| mammary gland| placenta| prostate| salivary gland| stomach| thyroid| uterus| bladder carcinoma| breast (mammary gland) tumor| cervical tumor| colorectal tumor| gastrointestinal tumor| glioma| head and neck tumor| kidney tumor| leukemia| normal| uterine tumor| fetus| adult	chr19	+	15939757	15947130	NR_015379	Q2VCE5	---	---	---	---	---	---	---	---	---	---
16812598	CPEB1	2.22218	0.00686354	5.73994	6.89192	5.7055	5.8623	5.64309	6.8509	6.62868	7.1487	5.63987	6.32158	5.79967	7.07097	6.40422	6.48342	CPEB1	#FF6347,black	NM_001079533	CPEB1	cytoplasmic polyadenylation element binding protein 1	15q25.2	NM_001079533	RefSeq	Homo sapiens cytoplasmic polyadenylation element binding protein 1 (CPEB1), transcript variant 2, mRNA.	100	75	18	18	FALSE	Hs.547988	adrenal gland| bone marrow| brain| cervix| embryonic tissue| eye| heart| intestine| kidney| liver| lung| mouth| muscle| nerve| pancreas| prostate| skin| testis|adrenal tumor| gastrointestinal tumor| germ cell tumor| kidney tumor| leukemia| liver tumor| non-neoplasia| normal| pancreatic tumor| primitive neuroectodermal tumor of the CNS| skin tumor| blastocyst| fetus| juvenile| adult	chr15	-	83211951	83316728	NM_001079533	Q9BZB8	GO:0006397 // GO:0006412 // GO:0032869 // GO:0071230 // GO:0071456 // GO:2000766 // GO:0006412 // GO:0006417	mRNA processing // translation // cellular response to insulin stimulus // cellular response to amino acid stimulus // cellular response to hypoxia // negative regulation of cytoplasmic translation // translation // regulation of translation	inferred from electronic annotation // not recorded // inferred from direct assay // inferred from sequence or structural similarity // inferred from direct assay // inferred from mutant phenotype // --- // inferred from electronic annotation	GO:0000932 // GO:0005634 // GO:0005634 // GO:0005654 // GO:0005737 // GO:0005737 // GO:0005737 // GO:0014069 // GO:0030054 // GO:0030425 // GO:0043005 // GO:0045202 // GO:0045211 // GO:1990124 // GO:0005634 // GO:0005737 // GO:0005737 // GO:0005886 // GO:0016020 // GO:0030529 // GO:0042995 // GO:0043005 // GO:0045202 // GO:0045202 // GO:1990124	cytoplasmic mRNA processing body // nucleus // nucleus // nucleoplasm // cytoplasm // cytoplasm // cytoplasm // postsynaptic density // cell junction // dendrite // neuron projection // synapse // postsynaptic membrane // messenger ribonucleoprotein complex // nucleus // cytoplasm // cytoplasm // plasma membrane // membrane // ribonucleoprotein complex // cell projection // neuron projection // s…	inferred from electronic annotation // not recorded // inferred from sequence or structural similarity // inferred from direct assay // not recorded // inferred from direct assay // inferred from sequence or structural similarity // inferred from electronic annotation // inferred from electronic annotation // inferred from electronic annotation // not recorded // not recorded // inferred from ele…	GO:0000166 // GO:0000900 // GO:0000900 // GO:0003730 // GO:0008135 // GO:0035925 // GO:0043022 // GO:0046872 // GO:0000900 // GO:0003676 // GO:0003723 // GO:0003730 // GO:0008135 // GO:0043022	nucleotide binding // translation repressor activity, nucleic acid binding // translation repressor activity, nucleic acid binding // mRNA 3'-UTR binding // translation factor activity, RNA binding // mRNA 3'-UTR AU-rich region binding // ribosome binding // metal ion binding // translation repressor activity, nucleic acid binding // nucleic acid binding // RNA binding // mRNA 3'-UTR binding // t…	inferred from electronic annotation // not recorded // inferred from sequence or structural similarity // not recorded // not recorded // inferred from sequence or structural similarity // not recorded // inferred from electronic annotation // --- // inferred from electronic annotation // inferred from electronic annotation // --- // --- // ---	---
16775834	SOX21-AS1	2.22026	0.000145087	4.63355	5.78427	4.51561	4.79554	4.57414	5.70455	5.8058	5.83909	4.46265	5.32129	4.50958	6.09326	5.58557	4.77371	SOX21-AS1	#FF6347,black	NR_046514	SOX21-AS1	SOX21 antisense RNA 1 (head to head)	13q32.1	NR_046514	RefSeq	Homo sapiens SOX21 antisense RNA 1 (head to head) (SOX21-AS1), long non-coding RNA.	100	100	24	24	FALSE	Hs.556071	brain| lung| trachea| germ cell tumor| glioma| normal| fetus	chr13	+	95364970	95368197	---	---	---	---	---	---	---	---	---	---	---	---
16738262		2.2127	0.00198573	6.35374	7.49955	6.40752	6.38298	6.26685	7.3855	7.38843	7.70136	6.34659	6.74177	6.34492	7.66885	7.21015	7.09069	.	#FF6347,black	---	---	---	---	AK304854	GenBank	Homo sapiens cDNA FLJ59086 complete cds.	100	100	21	21	FALSE	Hs.318547	ascites| blood| bone| brain| connective tissue| embryonic tissue| eye| heart| intestine| kidney| liver| lung| lymph node| mammary gland| mouth| pancreas| placenta| prostate| skin| stomach| testis| thyroid| tonsil| trachea| uterus| breast (mammary gland) tumor| chondrosarcoma| colorectal tumor| gastrointestinal tumor| germ cell tumor| glioma| head and neck tumor| kidney tumor| leukemia| liver tumo…	chr11	-	48158649	48161323	AK304854	B7Z9D4	GO:0001570 // GO:0007507 // GO:0008285 // GO:0010642 // GO:0030155 // GO:0030308 // GO:0030336 // GO:0035335 // GO:0035335 // GO:0042059 // GO:0043116 // GO:0043407 // GO:0045785 // GO:0048008 // GO:0048709 // GO:0050852 // GO:0050860 // GO:0050860 // GO:0050918 // GO:0051894 // GO:0051897 // GO:0051898 // GO:0060242 // GO:0006470 // GO:0016311	vasculogenesis // heart development // negative regulation of cell proliferation // negative regulation of platelet-derived growth factor receptor signaling pathway // regulation of cell adhesion // negative regulation of cell growth // negative regulation of cell migration // peptidyl-tyrosine dephosphorylation // peptidyl-tyrosine dephosphorylation // negative regulation of epidermal growth fac…	inferred from electronic annotation // inferred from electronic annotation // inferred from direct assay // inferred from direct assay // inferred from mutant phenotype // inferred from direct assay // inferred from direct assay // inferred from direct assay // inferred from mutant phenotype // inferred from mutant phenotype // inferred from direct assay // inferred from direct assay // inferred …	GO:0001772 // GO:0005886 // GO:0005886 // GO:0005887 // GO:0005911 // GO:0009986 // GO:0032587 // GO:0070062 // GO:0005886 // GO:0016020 // GO:0016021 // GO:0030054 // GO:0042995	immunological synapse // plasma membrane // plasma membrane // integral component of plasma membrane // cell-cell junction // cell surface // ruffle membrane // extracellular exosome // plasma membrane // membrane // integral component of membrane // cell junction // cell projection	inferred from direct assay // inferred from direct assay // traceable author statement // traceable author statement // inferred from direct assay // inferred from direct assay // inferred from electronic annotation // inferred from direct assay // inferred from electronic annotation // inferred from electronic annotation // inferred from electronic annotation // inferred from electronic annotati…	GO:0004725 // GO:0004725 // GO:0005161 // GO:0005515 // GO:0008013 // GO:0016791 // GO:0016791 // GO:0019901 // GO:0045295 // GO:0051019 // GO:0070097 // GO:0004721 // GO:0004725 // GO:0016787 // GO:0016791	protein tyrosine phosphatase activity // protein tyrosine phosphatase activity // platelet-derived growth factor receptor binding // protein binding // beta-catenin binding // phosphatase activity // phosphatase activity // protein kinase binding // gamma-catenin binding // mitogen-activated protein kinase binding // delta-catenin binding // phosphoprotein phosphatase activity // protein tyrosine…	inferred from direct assay // inferred from mutant phenotype // inferred from physical interaction // inferred from physical interaction // inferred from physical interaction // inferred from direct assay // inferred from mutant phenotype // inferred from physical interaction // inferred from physical interaction // inferred from physical interaction // inferred from physical interaction // infer…	---
16890519	DNAPTP3	2.21001	2.34369e-05	5.21611	6.36016	5.07651	5.22063	5.33923	6.34662	6.35784	6.37588	5.01265	5.71019	5.48665	6.62357	6.20753	5.58727	DNAPTP3	#FF6347,black	AK094277	DNAPTP3	histone demethylase UTY-like	2q34-q35	AK094277	GenBank	Homo sapiens cDNA FLJ36958 fis, clone BRACE2005881.	100	45	10	10	FALSE	Hs.203717	adipose tissue| adrenal gland| bladder| blood| bone| bone marrow| brain| cervix| connective tissue| ear| embryonic tissue| esophagus| eye| heart| intestine| kidney| larynx| liver| lung| lymph| lymph node| mammary gland| mouth| muscle| nerve| ovary| pancreas| pharynx| pituitary gland| placenta| prostate| salivary gland| skin| spleen| stomach| testis| thymus| thyroid| tonsil| trachea| umbilical cor…	chr2	+	216224632	216226762	AK094277	P02751	GO:0001525 // GO:0001932 // GO:0002576 // GO:0006953 // GO:0007044 // GO:0007155 // GO:0007155 // GO:0007160 // GO:0007161 // GO:0007596 // GO:0008284 // GO:0008360 // GO:0009611 // GO:0010628 // GO:0010952 // GO:0018149 // GO:0022617 // GO:0030168 // GO:0030198 // GO:0033622 // GO:0034446 // GO:0034446 // GO:0035987 // GO:0042060 // GO:0045773 // GO:0048146 // GO:0050900 // GO:0070372 // GO:1904…	angiogenesis // regulation of protein phosphorylation // platelet degranulation // acute-phase response // cell-substrate junction assembly // cell adhesion // cell adhesion // cell-matrix adhesion // calcium-independent cell-matrix adhesion // blood coagulation // positive regulation of cell proliferation // regulation of cell shape // response to wounding // positive regulation of gene expressi…	inferred from electronic annotation // inferred from direct assay // traceable author statement // inferred from electronic annotation // inferred from electronic annotation // inferred from electronic annotation // non-traceable author statement // inferred from electronic annotation // inferred from electronic annotation // traceable author statement // inferred from direct assay // inferred fr…	GO:0005576 // GO:0005576 // GO:0005576 // GO:0005577 // GO:0005578 // GO:0005604 // GO:0005605 // GO:0005615 // GO:0005793 // GO:0016324 // GO:0031012 // GO:0031012 // GO:0031093 // GO:0070062 // GO:0072562	extracellular region // extracellular region // extracellular region // fibrinogen complex // proteinaceous extracellular matrix // basement membrane // basal lamina // extracellular space // endoplasmic reticulum-Golgi intermediate compartment // apical plasma membrane // extracellular matrix // extracellular matrix // platelet alpha granule lumen // extracellular exosome // blood microparticle	inferred from electronic annotation // non-traceable author statement // traceable author statement // inferred from direct assay // inferred from electronic annotation // inferred from electronic annotation // inferred from electronic annotation // inferred from direct assay // inferred from direct assay // inferred from electronic annotation // inferred from direct assay // inferred from sequen…	GO:0002020 // GO:0005178 // GO:0005178 // GO:0005178 // GO:0005515 // GO:0005518 // GO:0008201 // GO:0008201 // GO:0016504	protease binding // integrin binding // integrin binding // integrin binding // protein binding // collagen binding // heparin binding // heparin binding // peptidase activator activity	inferred from physical interaction // inferred from direct assay // inferred from mutant phenotype // inferred from physical interaction // inferred from physical interaction // non-traceable author statement // inferred from electronic annotation // non-traceable author statement // inferred from electronic annotation	GenMAPP
17028016		2.20605	7.35403e-05	7.46099	8.60246	7.39237	7.36232	7.61487	8.54505	8.64146	8.6191	7.30467	7.74098	7.64388	8.56795	8.53598	8.30112	.	#FF6347,black	---	---	---	---	ENST00000375640	ENSEMBL	chromosome 6 open reading frame 48 [gene_biotype:protein_coding transcript_biotype:protein_coding]	100	100	28	28	TRUE	---	---	chr6_cox_hap2	+	3311961	3312553	---	---	---	---	---	---	---	---	---	---	---	---
16789146		2.2058	0.00574451	5.28576	6.42706	5.3699	5.40095	5.06283	6.42187	6.6514	6.16752	5.32646	5.89888	5.24442	6.70691	6.50106	5.4859	.	#FF6347,black	---	---	---	---	NONHSAT040132	NONCODE	Non-coding transcript identified by NONCODE: Linc	100	100	16	16	FALSE	---	---	chr14	+	103585407	103586942	---	---	---	---	---	---	---	---	---	---	---	---
16819653	MMP15	2.20026	0.000117716	5.61765	6.75532	5.79328	5.51631	5.52587	6.74466	6.81294	6.70632	5.69131	6.00152	5.56912	6.98157	6.53275	5.96466	MMP15	#FF6347,black	NM_002428	MMP15	matrix metallopeptidase 15 (membrane-inserted)	16q13	NM_002428	RefSeq	Homo sapiens matrix metallopeptidase 15 (membrane-inserted) (MMP15), mRNA.	100	100	25	25	FALSE	Hs.80343	adipose tissue| adrenal gland| ascites| blood| bone| brain| cervix| connective tissue| embryonic tissue| eye| heart| intestine| kidney| liver| lung| mammary gland| muscle| nerve| ovary| pancreas| placenta| prostate| skin| stomach| testis| thyroid| uterus| vascular|adrenal tumor| chondrosarcoma| colorectal tumor| gastrointestinal tumor| germ cell tumor| glioma| head and neck tumor| kidney tumor| l…	chr16	+	58059282	58080805	NM_002428	P51511	GO:0006464 // GO:0006508 // GO:0022617 // GO:0030198 // GO:0030574 // GO:0032355 // GO:0035987 // GO:0043085	cellular protein modification process // proteolysis // extracellular matrix disassembly // extracellular matrix organization // collagen catabolic process // response to estradiol // endodermal cell differentiation // positive regulation of catalytic activity	traceable author statement // inferred from electronic annotation // traceable author statement // traceable author statement // traceable author statement // inferred from electronic annotation // inferred from expression pattern // traceable author statement	GO:0005886 // GO:0005887 // GO:0031012 // GO:0005887 // GO:0016020 // GO:0016021	plasma membrane // integral component of plasma membrane // extracellular matrix // integral component of plasma membrane // membrane // integral component of membrane	traceable author statement // inferred from electronic annotation // inferred from electronic annotation // traceable author statement // inferred from electronic annotation // inferred from electronic annotation	GO:0004222 // GO:0005509 // GO:0005515 // GO:0008047 // GO:0008270 // GO:0004222 // GO:0008233 // GO:0008237 // GO:0008270 // GO:0016787 // GO:0046872	metalloendopeptidase activity // calcium ion binding // protein binding // enzyme activator activity // zinc ion binding // metalloendopeptidase activity // peptidase activity // metallopeptidase activity // zinc ion binding // hydrolase activity // metal ion binding	inferred from electronic annotation // inferred from electronic annotation // inferred from physical interaction // traceable author statement // inferred from electronic annotation // traceable author statement // inferred from electronic annotation // inferred from electronic annotation // traceable author statement // inferred from electronic annotation // inferred from electronic annotation	GenMAPP
16793750	SGPP1	2.19968	1.70885e-05	6.89107	8.02837	6.79919	7.00853	6.85732	8.02677	8.00308	8.05478	6.80947	7.42307	6.90161	8.19117	7.86252	7.46164	SGPP1	#FF6347,black	NM_030791	SGPP1	sphingosine-1-phosphate phosphatase 1	14q23.2	NM_030791	RefSeq	Homo sapiens sphingosine-1-phosphate phosphatase 1 (SGPP1), mRNA.	100	100	23	23	FALSE	Hs.24678	adrenal gland| bladder| blood| bone marrow| brain| connective tissue| ear| embryonic tissue| eye| kidney| liver| lung| lymph| lymph node| muscle| pancreas| placenta| prostate| salivary gland| skin| stomach| testis| thymus| vascular|adrenal tumor| gastrointestinal tumor| germ cell tumor| glioma| kidney tumor| leukemia| liver tumor| lung tumor| lymphoma| non-neoplasia| normal| prostate cancer| skin…	chr14	-	64150932	64194757	NM_030791	Q9BX95	GO:0006470 // GO:0006665 // GO:0006668 // GO:0006670 // GO:0030148 // GO:0044281 // GO:0097191 // GO:0097193 // GO:0006665	protein dephosphorylation // sphingolipid metabolic process // sphinganine-1-phosphate metabolic process // sphingosine metabolic process // sphingolipid biosynthetic process // small molecule metabolic process // extrinsic apoptotic signaling pathway // intrinsic apoptotic signaling pathway // sphingolipid metabolic process	inferred from electronic annotation // traceable author statement // inferred from electronic annotation // inferred from electronic annotation // traceable author statement // traceable author statement // inferred from electronic annotation // inferred from electronic annotation // inferred from electronic annotation	GO:0005789 // GO:0016021 // GO:0005783 // GO:0005789 // GO:0016020	endoplasmic reticulum membrane // integral component of membrane // endoplasmic reticulum // endoplasmic reticulum membrane // membrane	traceable author statement // inferred from electronic annotation // inferred from electronic annotation // inferred from electronic annotation // inferred from electronic annotation	GO:0042392 // GO:0016787	sphingosine-1-phosphate phosphatase activity // hydrolase activity	inferred from electronic annotation // inferred from electronic annotation	---
16831306	HS3ST3B1	2.19794	0.000271176	6.29624	7.43239	6.46846	6.20704	6.19644	7.32841	7.47906	7.48433	6.42002	6.80065	6.28042	7.56492	7.27845	6.77463	HS3ST3B1	#FF6347,black	NM_006041	HS3ST3B1	heparan sulfate (glucosamine) 3-O-sulfotransferase 3B1	17p12	NM_006041	RefSeq	Homo sapiens heparan sulfate (glucosamine) 3-O-sulfotransferase 3B1 (HS3ST3B1), transcript variant 1, mRNA.	100	100	23	23	FALSE	Hs.48384	brain| connective tissue| embryonic tissue| eye| kidney| liver| lung| lymph node| mouth| pancreas| placenta| prostate| thymus| chondrosarcoma| head and neck tumor| liver tumor| lymphoma| normal| prostate cancer| soft tissue/muscle tissue tumor| blastocyst| fetus| adult	chr17	+	14204400	14252721	NM_006041	Q9Y662	GO:0005975 // GO:0006024 // GO:0015012 // GO:0015015 // GO:0030203 // GO:0044281	carbohydrate metabolic process // glycosaminoglycan biosynthetic process // heparan sulfate proteoglycan biosynthetic process // heparan sulfate proteoglycan biosynthetic process, enzymatic modification // glycosaminoglycan metabolic process // small molecule metabolic process	traceable author statement // traceable author statement // traceable author statement // traceable author statement // traceable author statement // traceable author statement	GO:0000139 // GO:0005887 // GO:0000139 // GO:0005794 // GO:0016020 // GO:0016021	Golgi membrane // integral component of plasma membrane // Golgi membrane // Golgi apparatus // membrane // integral component of membrane	traceable author statement // traceable author statement // inferred from electronic annotation // inferred from electronic annotation // inferred from electronic annotation // inferred from electronic annotation	GO:0008467 // GO:0033872 // GO:0008146 // GO:0016740	[heparan sulfate]-glucosamine 3-sulfotransferase 1 activity // [heparan sulfate]-glucosamine 3-sulfotransferase 3 activity // sulfotransferase activity // transferase activity	traceable author statement // inferred from electronic annotation // inferred from electronic annotation // inferred from electronic annotation	MetaCyc
16725146	LOC105369444	2.19646	0.0144503	3.32021	4.45539	3.41157	3.10664	3.42082	4.34949	4.77552	4.17319	3.33058	3.64277	3.4726	4.67395	4.51335	3.26542	LOC105369444	#FF6347,black	XM_011508330	LOC105369444	oocyte-secreted protein 2-like	---	XM_011508330	RefSeq	PREDICTED: Homo sapiens oocyte-secreted protein 2-like (LOC105369444), mRNA.	94	76	15	16	FALSE	---	---	chr11	+	59792381	59798550	---	---	---	---	---	---	---	---	---	---	---	---
16976994	NAAA	2.1944	0.000161915	5.57354	6.70737	5.46999	5.47929	5.75306	6.64536	6.77255	6.70137	5.35245	5.96378	5.84397	6.93084	6.54479	5.88535	NAAA	#FF6347,black	NM_001042402	NAAA	N-acylethanolamine acid amidase	4q21.1	NM_001042402	RefSeq	Homo sapiens N-acylethanolamine acid amidase (NAAA), transcript variant 2, mRNA.	100	50	16	16	FALSE	Hs.437365	adrenal gland| blood| bone| brain| cervix| connective tissue| embryonic tissue| eye| heart| intestine| kidney| larynx| liver| lung| lymph node| mammary gland| muscle| ovary| pancreas| placenta| prostate| skin| spleen| stomach| testis| thymus| uterus| vascular|adrenal tumor| breast (mammary gland) tumor| cervical tumor| colorectal tumor| gastrointestinal tumor| germ cell tumor| kidney tumor| leuke…	chr4	-	76831367	76862204	NM_001042402	Q02083	GO:0006629 // GO:0008150	lipid metabolic process // biological_process	inferred from electronic annotation // no biological data available	GO:0005737 // GO:0005764 // GO:0070062	cytoplasm // lysosome // extracellular exosome	inferred from direct assay // inferred from electronic annotation // inferred from direct assay	GO:0008134 // GO:0016810 // GO:0016787	transcription factor binding // hydrolase activity, acting on carbon-nitrogen (but not peptide) bonds // hydrolase activity	inferred from physical interaction // inferred from direct assay // inferred from electronic annotation	---
16945870	TF	2.19419	0.000777244	5.06932	6.20301	5.18717	4.98772	5.0252	6.29008	6.27229	6.0326	5.03345	5.6384	5.12959	6.57588	6.15213	5.2219	TF	#FF6347,black	NM_001063	TF	transferrin	3q22.1	NM_001063	RefSeq	Homo sapiens transferrin (TF), mRNA.	100	70	19	19	FALSE	Hs.518267	adipose tissue| blood| brain| connective tissue| ear| embryonic tissue| eye| heart| intestine| kidney| larynx| liver| lung| lymph node| mammary gland| mouth| muscle| nerve| pancreas| pharynx| pituitary gland| placenta| prostate| salivary gland| skin| spleen| stomach| testis| trachea| chondrosarcoma| gastrointestinal tumor| germ cell tumor| glioma| head and neck tumor| kidney tumor| leukemia| live…	chr3	+	133464800	133497850	NM_001063	P02787	GO:0001895 // GO:0002576 // GO:0006879 // GO:0007596 // GO:0030168 // GO:0031647 // GO:0033572 // GO:0048260 // GO:0048260 // GO:0055072 // GO:0055085 // GO:0071281 // GO:0097460 // GO:0006810 // GO:0006811 // GO:0006826 // GO:0006879 // GO:0055072 // GO:0015682	retina homeostasis // platelet degranulation // cellular iron ion homeostasis // blood coagulation // platelet activation // regulation of protein stability // transferrin transport // positive regulation of receptor-mediated endocytosis // positive regulation of receptor-mediated endocytosis // iron ion homeostasis // transmembrane transport // cellular response to iron ion // ferrous iron impor…	inferred from expression pattern // traceable author statement // traceable author statement // traceable author statement // traceable author statement // traceable author statement // traceable author statement // inferred from direct assay // inferred from genetic interaction // inferred by curator // traceable author statement // inferred from genetic interaction // inferred from genetic inte…	GO:0005576 // GO:0005576 // GO:0005576 // GO:0005615 // GO:0005769 // GO:0005770 // GO:0005905 // GO:0009925 // GO:0009986 // GO:0010008 // GO:0016023 // GO:0016324 // GO:0030139 // GO:0031232 // GO:0031982 // GO:0034774 // GO:0045178 // GO:0048471 // GO:0055037 // GO:0070062 // GO:0072562 // GO:1990712 // GO:0005576 // GO:0005615 // GO:0005623 // GO:0097433 // GO:0030120	extracellular region // extracellular region // extracellular region // extracellular space // early endosome // late endosome // coated pit // basal plasma membrane // cell surface // endosome membrane // cytoplasmic membrane-bounded vesicle // apical plasma membrane // endocytic vesicle // extrinsic component of external side of plasma membrane // vesicle // secretory granule lumen // basal par…	inferred from direct assay // non-traceable author statement // traceable author statement // inferred from direct assay // inferred from direct assay // inferred from direct assay // inferred from direct assay // inferred from direct assay // inferred from direct assay // traceable author statement // inferred from direct assay // inferred from direct assay // inferred from direct assay // infer…	GO:0005515 // GO:0008198 // GO:0008199 // GO:0015091 // GO:1990459 // GO:1990459 // GO:0046872	protein binding // ferrous iron binding // ferric iron binding // ferric iron transmembrane transporter activity // transferrin receptor binding // transferrin receptor binding // metal ion binding	inferred from physical interaction // inferred from direct assay // inferred from electronic annotation // inferred from electronic annotation // inferred from physical interaction // traceable author statement // inferred from electronic annotation	---
17016499	HIST1H1B	2.19404	0.0278144	6.59849	7.73208	6.51117	6.70591	6.57145	7.18375	7.99615	7.88955	6.53026	7.15909	6.67122	7.46282	7.84722	7.41057	HIST1H1B	#FF6347,black	NM_005322	HIST1H1B	histone cluster 1, H1b	6p22.1	NM_005322	RefSeq	Homo sapiens histone cluster 1, H1b (HIST1H1B), mRNA.	100	100	11	11	FALSE	Hs.131956	bladder| intestine| skin| colorectal tumor| normal| fetus| adult	chr6	-	27834570	27835359	NM_005322	P16401	GO:0000122 // GO:0006325 // GO:0006334 // GO:0030307 // GO:0050821 // GO:0051574 // GO:0071169	negative regulation of transcription from RNA polymerase II promoter // chromatin organization // nucleosome assembly // positive regulation of cell growth // protein stabilization // positive regulation of histone H3-K9 methylation // establishment of protein localization to chromatin	inferred from mutant phenotype // inferred from mutant phenotype // inferred from electronic annotation // inferred from mutant phenotype // inferred from mutant phenotype // inferred from mutant phenotype // inferred from mutant phenotype	GO:0000786 // GO:0000790 // GO:0005720 // GO:0070062 // GO:0005634 // GO:0005694	nucleosome // nuclear chromatin // nuclear heterochromatin // extracellular exosome // nucleus // chromosome	inferred from electronic annotation // inferred from direct assay // inferred from direct assay // inferred from direct assay // inferred from electronic annotation // inferred from electronic annotation	GO:0031490 // GO:0042826 // GO:0044822 // GO:0003677	chromatin DNA binding // histone deacetylase binding // poly(A) RNA binding // DNA binding	inferred from mutant phenotype // inferred from physical interaction // inferred from direct assay // inferred from electronic annotation	---
16877346	LOC105373440	2.18998	0.00236253	3.23848	4.36939	2.86049	3.44229	3.34783	4.51009	4.21772	4.36558	2.73894	3.96355	3.42635	4.82822	3.94049	3.38217	LOC105373440	#FF6347,black	XR_921887	LOC105373440	uncharacterized LOC105373440	---	XR_921887	RefSeq	PREDICTED: Homo sapiens uncharacterized LOC105373440 (LOC105373440), ncRNA.	82	100	18	22	FALSE	---	---	chr2	+	15703525	15713992	---	---	---	---	---	---	---	---	---	---	---	---
17084235		2.18508	0.270689	1.15538	2.28307	1.15546	1.13107	1.17921	1.10786	1.81596	3.15788	1.10085	1.16457	1.10861	1.29554	1.5335	1.92137	.	#FF6347,black	---	---	---	---	---	---	---	---	---	---	---	---	---	---	chr9	+	32820249	32820356	---	---	---	---	---	---	---	---	---	---	---	---
16907623	KLF7	2.18125	0.000649176	5.3692	6.49435	5.22773	5.42079	5.44916	6.35302	6.50481	6.61343	5.20958	5.97319	5.65976	6.67961	6.42754	5.73948	KLF7	#FF6347,black	NM_001270942	KLF7	Kruppel-like factor 7 (ubiquitous)	2q32	NM_001270942	RefSeq	Homo sapiens Kruppel-like factor 7 (ubiquitous) (KLF7), transcript variant 2, mRNA.	100	48	10	10	FALSE	Hs.59908	adipose tissue| bladder| blood| bone| bone marrow| brain| cervix| connective tissue| embryonic tissue| eye| intestine| kidney| larynx| liver| lung| mammary gland| mouth| muscle| nerve| ovary| pancreas| placenta| prostate| skin| testis| thymus| trachea| umbilical cord| uterus| vascular| bladder carcinoma| breast (mammary gland) tumor| cervical tumor| chondrosarcoma| colorectal tumor| germ cell tum…	chr2	-	207938861	208031991	NM_001270942	O75840	GO:0006351 // GO:0006357 // GO:0007411 // GO:0045893 // GO:0048813 // GO:0006355 // GO:0007409	transcription, DNA-templated // regulation of transcription from RNA polymerase II promoter // axon guidance // positive regulation of transcription, DNA-templated // dendrite morphogenesis // regulation of transcription, DNA-templated // axonogenesis	inferred from electronic annotation // traceable author statement // inferred from electronic annotation // inferred from electronic annotation // inferred from electronic annotation // inferred from electronic annotation // inferred from electronic annotation	GO:0005634	nucleus	inferred from electronic annotation	GO:0003677 // GO:0003700 // GO:0003713 // GO:0008270 // GO:0003676 // GO:0003700 // GO:0046872	DNA binding // transcription factor activity, sequence-specific DNA binding // transcription coactivator activity // zinc ion binding // nucleic acid binding // transcription factor activity, sequence-specific DNA binding // metal ion binding	inferred from electronic annotation // inferred from electronic annotation // traceable author statement // traceable author statement // inferred from electronic annotation // traceable author statement // inferred from electronic annotation	---
16812572	GOLGA2P10	2.17843	0.00115229	7.47278	8.59607	7.47601	7.41529	7.52494	8.46494	8.76705	8.53876	7.41332	7.8973	7.64032	8.62491	8.65793	7.95824	GOLGA2P10	#FF6347,black	NR_033936	GOLGA2P10	golgin A2 pseudogene 10	15q25.2	NR_033936	RefSeq	Homo sapiens golgin A2 pseudogene 10 (GOLGA2P10), transcript variant 2, non-coding RNA.	96	90	27	28	FALSE	Hs.591136	lung| prostate| uterus| lung tumor| prostate cancer| soft tissue/muscle tissue tumor| adult	chr15	-	83140199	83182930	---	---	---	---	---	---	---	---	---	---	---	---
17009982		2.17294	0.311881	1.4327	2.55234	1.68609	1.164	1.40048	1.40048	1.87896	3.49564	1.56019	1.05974	1.42568	1.4637	1.59822	2.013	.	#FF6347,black	---	---	---	---	NONHSAT113380	NONCODE	Non-coding transcript identified by NONCODE	100	100	5	5	FALSE	---	---	chr6	+	67069318	67069392	---	---	---	---	---	---	---	---	---	---	---	---
16674973	C1orf21	2.17013	0.000163482	6.08497	7.20275	6.28468	6.02336	5.92224	7.15198	7.22991	7.22503	6.22124	6.57216	5.98904	7.23656	7.12028	6.69405	C1orf21	#FF6347,black	NM_030806	C1orf21	chromosome 1 open reading frame 21	1q25	NM_030806	RefSeq	Homo sapiens chromosome 1 open reading frame 21 (C1orf21), mRNA.	100	62	13	13	FALSE	Hs.497159 // Hs.744936	adrenal gland| brain| connective tissue| eye| heart| intestine| kidney| liver| mouth| muscle| testis| colorectal tumor| germ cell tumor| glioma| head and neck tumor| kidney tumor| liver tumor| lymphoma| non-neoplasia| normal| fetus| adult // adrenal gland| ascites| blood| bone| brain| connective tissue| embryonic tissue| eye| heart| intestine| kidney| larynx| liver| lung| mammary gland| mouth| mu…	chr1	+	184356150	184598155	NM_030806	Q9H246	---	---	---	---	---	---	GO:0005515	protein binding	inferred from physical interaction	---
16812517	GOLGA2P10	2.16924	0.00118009	6.87949	7.99668	6.87947	6.81808	6.93841	7.88207	8.17052	7.92011	6.81043	7.25851	7.07484	8.06662	8.07417	7.33363	GOLGA2P10	#FF6347,black	NR_026811	GOLGA2P10	golgin A2 pseudogene 10	15q25.2	NR_026811	RefSeq	Homo sapiens golgin A2 pseudogene 10 (GOLGA2P10), transcript variant 1, non-coding RNA.	96	89	23	24	FALSE	Hs.454640	adrenal gland| ascites| bone| brain| connective tissue| embryonic tissue| eye| heart| intestine| kidney| larynx| liver| lung| nerve| ovary| pancreas| prostate| skin| stomach| testis| thymus| uterus| vascular| colorectal tumor| gastrointestinal tumor| germ cell tumor| glioma| head and neck tumor| liver tumor| lung tumor| lymphoma| non-neoplasia| normal| pancreatic tumor| primitive neuroectodermal …	chr15	-	82764078	82798323	---	---	---	---	---	---	---	---	---	---	---	---
17086561	CTSLP8	2.16908	0.117661	1.8069	2.92399	1.93182	1.39806	2.01645	2.97662	1.991	3.44912	1.82321	1.51429	1.98267	3.40244	1.78392	2.21555	CTSLP8	#FF6347,black	NR_033405	CTSLP8	cathepsin L pseudogene 8	9q22.1	NR_033405	RefSeq	Homo sapiens cathepsin L pseudogene 8 (CTSLP8), non-coding RNA.	100	100	8	8	FALSE	Hs.726015 // Hs.737712	brain| normal| fetus // ---	chr9	+	90459660	90462339	---	---	---	---	---	---	---	---	---	---	---	---
16739259	AHNAK	2.16819	0.000249817	6.40486	7.52135	6.45679	6.16618	6.56298	7.47935	7.58795	7.49433	6.40792	6.62762	6.64451	7.69506	7.45955	6.93285	AHNAK	#FF6347,black	NM_001620	AHNAK	AHNAK nucleoprotein	11q12.2	NM_001620	RefSeq	Homo sapiens AHNAK nucleoprotein (AHNAK), transcript variant 1, mRNA.	100	76	22	22	FALSE	Hs.502756	adipose tissue| adrenal gland| ascites| bladder| blood| bone| bone marrow| brain| connective tissue| ear| embryonic tissue| esophagus| eye| heart| intestine| kidney| larynx| liver| lung| lymph node| mammary gland| mouth| muscle| nerve| ovary| pancreas| pharynx| pituitary gland| placenta| prostate| salivary gland| skin| spleen| stomach| testis| thymus| thyroid| trachea| uterus| vascular|adrenal tu…	chr11	-	62201016	62323719	NM_001620	Q09666	GO:0043484 // GO:0051259 // GO:1901385 // GO:0043484 // GO:0051259	regulation of RNA splicing // protein oligomerization // regulation of voltage-gated calcium channel activity // regulation of RNA splicing // protein oligomerization	inferred from sequence or structural similarity // inferred from sequence or structural similarity // inferred from mutant phenotype // inferred from electronic annotation // inferred from electronic annotation	GO:0005634 // GO:0005634 // GO:0005737 // GO:0005765 // GO:0005829 // GO:0005886 // GO:0005925 // GO:0015629 // GO:0016020 // GO:0030315 // GO:0031982 // GO:0042383 // GO:0042383 // GO:0043034 // GO:0044291 // GO:0045121 // GO:0070062 // GO:0005634 // GO:0005829 // GO:0030315 // GO:0043034 // GO:0019013	nucleus // nucleus // cytoplasm // lysosomal membrane // cytosol // plasma membrane // focal adhesion // actin cytoskeleton // membrane // T-tubule // vesicle // sarcolemma // sarcolemma // costamere // cell-cell contact zone // membrane raft // extracellular exosome // nucleus // cytosol // T-tubule // costamere // viral nucleocapsid	inferred from sequence or structural similarity // non-traceable author statement // inferred from direct assay // inferred from direct assay // inferred from sequence or structural similarity // inferred from direct assay // inferred from direct assay // inferred from direct assay // inferred from direct assay // non-traceable author statement // inferred from direct assay // inferred from direc…	GO:0005515 // GO:0044548 // GO:0044822 // GO:0097493 // GO:0097493	protein binding // S100 protein binding // poly(A) RNA binding // structural molecule activity conferring elasticity // structural molecule activity conferring elasticity	inferred from physical interaction // inferred from physical interaction // inferred from direct assay // inferred from sequence or structural similarity // inferred from electronic annotation	---
16919703	PLTP	2.16713	0.00743985	7.65709	8.77288	7.62806	7.66095	7.68177	8.60059	8.61746	9.05348	7.52357	8.03492	7.74032	8.74958	8.51492	8.61665	PLTP	#FF6347,black	NM_001242920	PLTP	phospholipid transfer protein	20q13.12	NM_001242920	RefSeq	Homo sapiens phospholipid transfer protein (PLTP), transcript variant 3, mRNA.	100	71	20	20	FALSE	Hs.439312	adipose tissue| adrenal gland| ascites| bladder| blood| bone| brain| cervix| connective tissue| ear| embryonic tissue| esophagus| eye| heart| intestine| kidney| larynx| liver| lung| mammary gland| mouth| muscle| ovary| pancreas| pharynx| pituitary gland| placenta| prostate| salivary gland| skin| spleen| stomach| testis| thymus| thyroid| uterus| bladder carcinoma| breast (mammary gland) tumor| cer…	chr20	-	44527259	44541003	NM_001242920	P55058	GO:0006629 // GO:0006869 // GO:0010189 // GO:0010875 // GO:0030317 // GO:0034375 // GO:0006629 // GO:0006810	lipid metabolic process // lipid transport // vitamin E biosynthetic process // positive regulation of cholesterol efflux // sperm motility // high-density lipoprotein particle remodeling // lipid metabolic process // transport	inferred from electronic annotation // inferred from electronic annotation // inferred from electronic annotation // inferred from direct assay // inferred from electronic annotation // inferred from direct assay // traceable author statement // inferred from electronic annotation	GO:0005576 // GO:0005615 // GO:0005576 // GO:0005615	extracellular region // extracellular space // extracellular region // extracellular space	traceable author statement // inferred from direct assay // inferred from electronic annotation // inferred from electronic annotation	GO:0008289	lipid binding	inferred from electronic annotation	---
16972912	SLC25A4	2.16443	3.63899e-05	6.02669	7.14068	6.05134	5.97925	6.04833	7.16487	7.06581	7.18844	5.9752	6.38231	6.11651	7.26857	6.99719	6.46605	SLC25A4	#FF6347,black	NM_001151	SLC25A4	solute carrier family 25 (mitochondrial carrier; adenine nucleotide translocator), member 4	4q35	NM_001151	RefSeq	Homo sapiens solute carrier family 25 (mitochondrial carrier; adenine nucleotide translocator), member 4 (SLC25A4), mRNA.	100	83	20	20	FALSE	Hs.246506	adrenal gland| blood| bone| bone marrow| brain| cervix| embryonic tissue| eye| heart| intestine| kidney| larynx| liver| lung| lymph| mammary gland| muscle| nerve| pancreas| parathyroid| pituitary gland| placenta| prostate| skin| stomach| testis| thymus| thyroid| uterus| vascular| breast (mammary gland) tumor| cervical tumor| colorectal tumor| gastrointestinal tumor| germ cell tumor| glioma| head …	chr4	+	186064395	186071538	NM_001151	P12235	GO:0000002 // GO:0006091 // GO:0006112 // GO:0006810 // GO:0008637 // GO:0015853 // GO:0016032 // GO:0044281 // GO:0050796 // GO:0055085 // GO:0060546 // GO:0006810 // GO:0016032	mitochondrial genome maintenance // generation of precursor metabolites and energy // energy reserve metabolic process // transport // apoptotic mitochondrial changes // adenine transport // viral process // small molecule metabolic process // regulation of insulin secretion // transmembrane transport // negative regulation of necroptotic process // transport // viral process	traceable author statement // traceable author statement // traceable author statement // traceable author statement // inferred from electronic annotation // traceable author statement // traceable author statement // traceable author statement // traceable author statement // inferred from electronic annotation // inferred from mutant phenotype // inferred from electronic annotation // inferred…	GO:0005634 // GO:0005739 // GO:0005743 // GO:0005887 // GO:0043209 // GO:0005739 // GO:0005739 // GO:0005743 // GO:0016020 // GO:0016021	nucleus // mitochondrion // mitochondrial inner membrane // integral component of plasma membrane // myelin sheath // mitochondrion // mitochondrion // mitochondrial inner membrane // membrane // integral component of membrane	inferred from direct assay // inferred from direct assay // traceable author statement // traceable author statement // inferred from electronic annotation // inferred from electronic annotation // traceable author statement // inferred from electronic annotation // inferred from electronic annotation // inferred from electronic annotation	GO:0005515 // GO:0015207 // GO:0005215	protein binding // adenine transmembrane transporter activity // transporter activity	inferred from physical interaction // traceable author statement // inferred from electronic annotation	GenMAPP
17115825	PLCXD1	2.15857	0.0054863	7.1956	8.30568	7.05031	7.22406	7.30111	8.11196	8.21352	8.55364	6.96303	7.61443	7.36278	8.25343	8.07679	8.07802	PLCXD1	#FF6347,black	NM_018390	PLCXD1	phosphatidylinositol-specific phospholipase C, X domain containing 1	Xp22.33; Yp11.32	NM_018390	RefSeq	Homo sapiens phosphatidylinositol-specific phospholipase C, X domain containing 1 (PLCXD1), transcript variant 1, mRNA.	100	91	30	30	FALSE	Hs.522568	bladder| blood| bone| bone marrow| brain| cervix| embryonic tissue| eye| heart| intestine| kidney| liver| lung| lymph| lymph node| mammary gland| muscle| ovary| pancreas| pharynx| placenta| prostate| skin| spleen| stomach| testis| thymus| thyroid| uterus| bladder carcinoma| breast (mammary gland) tumor| cervical tumor| colorectal tumor| gastrointestinal tumor| germ cell tumor| glioma| head and ne…	chrY	+	142991	170468	NM_018390	Q9NUJ7	GO:0006629	lipid metabolic process	inferred from electronic annotation	---	---	---	GO:0008081	phosphoric diester hydrolase activity	inferred from electronic annotation	---
16729503		2.155	0.000160875	3.43643	4.54411	3.65927	3.31061	3.31061	4.55378	4.54074	4.53777	3.45194	3.86629	3.45405	4.84263	4.05682	3.64226	.	#FF6347,black	---	---	---	---	ENST00000534168	ENSEMBL	havana:known chromosome:GRCh38:11:78324758:78444049:1 gene:ENSG00000254420 gene_biotype:antisense transcript_biotype:antisense	100	95	20	20	FALSE	---	---	chr11	+	78035804	78155233	---	---	---	---	---	---	---	---	---	---	---	---
16705961	DDIT4	2.14899	0.000123414	9.62218	10.7258	9.55456	9.56837	9.73642	10.652	10.7168	10.8047	9.50113	9.92454	9.79542	10.7071	10.6599	10.4621	DDIT4	#FF6347,black	NM_019058	DDIT4	DNA damage inducible transcript 4	10q22.1	NM_019058	RefSeq	Homo sapiens DNA-damage-inducible transcript 4 (DDIT4), mRNA.	100	76	19	19	FALSE	Hs.744875	adipose tissue| adrenal gland| ascites| bladder| blood| bone| bone marrow| brain| cervix| connective tissue| embryonic tissue| esophagus| eye| heart| intestine| kidney| larynx| liver| lung| lymph| lymph node| mammary gland| mouth| muscle| nerve| ovary| pancreas| parathyroid| pituitary gland| placenta| prostate| salivary gland| skin| stomach| testis| thymus| thyroid| trachea| umbilical cord| uteru…	chr10	+	74033677	74035797	NM_019058	Q9NX09	GO:0001666 // GO:0001764 // GO:0006367 // GO:0007420 // GO:0008283 // GO:0010467 // GO:0010801 // GO:0030182 // GO:0032007 // GO:0033137 // GO:0042771 // GO:0043241 // GO:0045820 // GO:0048011 // GO:0051607 // GO:0072593 // GO:1901216 // GO:1902532 // GO:0006915 // GO:0009968 // GO:0042771	response to hypoxia // neuron migration // transcription initiation from RNA polymerase II promoter // brain development // cell proliferation // gene expression // negative regulation of peptidyl-threonine phosphorylation // neuron differentiation // negative regulation of TOR signaling // negative regulation of peptidyl-serine phosphorylation // intrinsic apoptotic signaling pathway in response…	inferred from direct assay // inferred from sequence or structural similarity // traceable author statement // inferred from sequence or structural similarity // inferred from sequence or structural similarity // traceable author statement // inferred from sequence or structural similarity // inferred from sequence or structural similarity // inferred from mutant phenotype // inferred from sequen…	GO:0005622 // GO:0005737 // GO:0005739 // GO:0005829 // GO:0005737 // GO:0005829	intracellular // cytoplasm // mitochondrion // cytosol // cytoplasm // cytosol	inferred from direct assay // inferred from direct assay // inferred from electronic annotation // traceable author statement // inferred from electronic annotation // inferred from electronic annotation	GO:0071889	14-3-3 protein binding	inferred from electronic annotation	---
17020497		2.14318	0.106348	6.32857	7.42832	6.18722	6.27107	6.50795	7.25506	6.75315	8.00064	6.12272	6.75233	6.58544	7.50164	6.6173	7.3652	.	#FF6347,black	---	---	---	---	NONHSAT113325	NONCODE	Non-coding transcript identified by NONCODE: Linc	100	100	20	20	FALSE	---	---	chr6	-	58778112	58778756	---	---	---	---	---	---	---	---	---	---	---	---
16837044	TCAM1P	2.14305	0.00296793	5.03257	6.13223	4.80529	4.90832	5.3292	5.94496	6.25173	6.18239	4.72144	5.34925	5.42885	6.25649	6.02835	5.40714	TCAM1P	#FF6347,black	NR_002947	TCAM1P	testicular cell adhesion molecule 1, pseudogene	17q23.3	NR_002947	RefSeq	Homo sapiens testicular cell adhesion molecule 1, pseudogene (TCAM1P), non-coding RNA.	100	100	23	23	FALSE	Hs.629177	brain| ovary| placenta| testis| uterus| normal| ovarian tumor| uterine tumor| fetus| adult	chr17	+	61934376	61941739	---	---	---	---	---	---	---	---	---	---	---	---
17099699	MIR3689B	2.14216	0.000326222	6.72144	7.82051	6.61286	6.68633	6.85441	7.93133	7.75612	7.76732	6.53073	7.15027	6.88405	8.06189	7.59814	7.10731	MIR3689B	#FF6347,black	NR_037469	MIR3689B	microRNA 3689b	---	NR_037469	RefSeq	Homo sapiens microRNA 3689b (MIR3689B), microRNA.	100	100	17	17	FALSE	---	---	chr9	-	137741971	137742118	---	---	---	---	---	---	---	---	---	---	---	---
16816675	CRYM-AS1	2.14062	0.00449991	4.08836	5.18639	4.18014	3.92701	4.14511	5.08457	5.42095	5.02084	4.0272	4.36511	4.13076	5.42883	5.18784	4.11181	CRYM-AS1	#FF6347,black	NR_026675	CRYM-AS1	CRYM antisense RNA 1	16p12.2	NR_026675	RefSeq	Homo sapiens CRYM antisense RNA 1 (CRYM-AS1), long non-coding RNA.	100	78	18	18	FALSE	Hs.578949	brain| skin| testis| uterus| germ cell tumor| primitive neuroectodermal tumor of the CNS| skin tumor| infant| adult	chr16	+	21312170	21329912	NR_026675	A6NIL9	GO:0006810	transport	inferred from electronic annotation	GO:0016020 // GO:0016021	membrane // integral component of membrane	inferred from electronic annotation // inferred from electronic annotation	GO:0005215	transporter activity	inferred from electronic annotation	---
16919022	SAMHD1	2.13765	0.00458565	6.60657	7.7026	6.71037	6.67431	6.41776	7.42355	7.80777	7.84042	6.61241	7.06375	6.47664	7.73489	7.6875	7.24711	SAMHD1	#FF6347,black	NM_015474	SAMHD1	SAM domain and HD domain 1	20pter-q12	NM_015474	RefSeq	Homo sapiens SAM domain and HD domain 1 (SAMHD1), mRNA.	100	86	30	30	FALSE	Hs.580681	adrenal gland| bladder| blood| bone| bone marrow| brain| connective tissue| embryonic tissue| esophagus| eye| heart| intestine| kidney| larynx| liver| lung| lymph| lymph node| mammary gland| mouth| ovary| pancreas| parathyroid| pharynx| placenta| prostate| skin| spleen| stomach| testis| thymus| thyroid| tonsil| trachea| uterus| vascular|adrenal tumor| breast (mammary gland) tumor| chondrosarcoma|…	chr20	-	35518632	35580246	NM_015474	Q9Y3Z3	GO:0006203 // GO:0006955 // GO:0019221 // GO:0045088 // GO:0046061 // GO:0051289 // GO:0051607 // GO:0060337 // GO:0002376 // GO:0008152 // GO:0045087 // GO:0051607	dGTP catabolic process // immune response // cytokine-mediated signaling pathway // regulation of innate immune response // dATP catabolic process // protein homotetramerization // defense response to virus // type I interferon signaling pathway // immune system process // metabolic process // innate immune response // defense response to virus	inferred from direct assay // non-traceable author statement // traceable author statement // inferred from mutant phenotype // inferred from direct assay // inferred from direct assay // inferred from mutant phenotype // traceable author statement // inferred from electronic annotation // inferred from electronic annotation // inferred from electronic annotation // inferred from electronic annot…	GO:0005622 // GO:0005634 // GO:0005654 // GO:0005654 // GO:0005886 // GO:0005634	intracellular // nucleus // nucleoplasm // nucleoplasm // plasma membrane // nucleus	non-traceable author statement // inferred from direct assay // inferred from direct assay // traceable author statement // inferred from direct assay // inferred from electronic annotation	GO:0003676 // GO:0003723 // GO:0005515 // GO:0008270 // GO:0008832 // GO:0032567 // GO:0003824 // GO:0016787 // GO:0046872	nucleic acid binding // RNA binding // protein binding // zinc ion binding // dGTPase activity // dGTP binding // catalytic activity // hydrolase activity // metal ion binding	inferred from direct assay // inferred from direct assay // inferred from physical interaction // inferred from direct assay // inferred from direct assay // inferred from direct assay // inferred from electronic annotation // inferred from electronic annotation // inferred from electronic annotation	---
16908154	PECR	2.13664	0.003363	5.51925	6.61459	5.28254	5.60541	5.6433	6.61195	6.7974	6.40827	5.19294	6.01498	5.67431	6.88915	6.62965	5.76647	PECR	#FF6347,black	NM_018441	PECR	peroxisomal trans-2-enoyl-CoA reductase	2q35	NM_018441	RefSeq	Homo sapiens peroxisomal trans-2-enoyl-CoA reductase (PECR), mRNA.	100	69	18	18	FALSE	Hs.281680	bone marrow| brain| connective tissue| embryonic tissue| eye| heart| intestine| kidney| liver| lung| mammary gland| muscle| pancreas| pharynx| placenta| skin| testis| uterus| breast (mammary gland) tumor| colorectal tumor| germ cell tumor| glioma| liver tumor| normal| pancreatic tumor| primitive neuroectodermal tumor of the CNS| retinoblastoma| soft tissue/muscle tissue tumor| uterine tumor| blas…	chr2	-	216903111	216947678	NM_018441	Q9BY49	GO:0006633 // GO:0033306 // GO:0055114 // GO:0006629 // GO:0006631 // GO:0008152 // GO:0055114	fatty acid biosynthetic process // phytol metabolic process // oxidation-reduction process // lipid metabolic process // fatty acid metabolic process // metabolic process // oxidation-reduction process	inferred from electronic annotation // inferred from direct assay // inferred from direct assay // inferred from electronic annotation // inferred from electronic annotation // inferred from electronic annotation // inferred from electronic annotation	GO:0005739 // GO:0005777 // GO:0005778 // GO:0043231 // GO:0005777	mitochondrion // peroxisome // peroxisomal membrane // intracellular membrane-bounded organelle // peroxisome	inferred from electronic annotation // inferred from direct assay // inferred from sequence or structural similarity // inferred from direct assay // inferred from electronic annotation	GO:0005102 // GO:0008670 // GO:0019166 // GO:0016491 // GO:0019166	receptor binding // 2,4-dienoyl-CoA reductase (NADPH) activity // trans-2-enoyl-CoA reductase (NADPH) activity // oxidoreductase activity // trans-2-enoyl-CoA reductase (NADPH) activity	inferred from physical interaction // inferred from direct assay // inferred from direct assay // inferred from electronic annotation // inferred from electronic annotation	GenMAPP // MetaCyc
16914733	ZFAS1	2.13299	8.56251e-05	9.17556	10.2684	9.11203	9.17361	9.23828	10.3107	10.3133	10.1772	9.05025	9.54635	9.28044	10.3478	10.2501	9.8086	ZFAS1	#FF6347,black	NR_003604	ZFAS1	ZNFX1 antisense RNA 1	20q13.13	NR_003604	RefSeq	Homo sapiens ZNFX1 antisense RNA 1 (ZFAS1), transcript variant 1, long non-coding RNA.	100	80	16	16	FALSE	Hs.356766	adipose tissue| adrenal gland| ascites| bladder| blood| bone| bone marrow| brain| cervix| connective tissue| embryonic tissue| eye| heart| intestine| kidney| liver| lung| lymph| lymph node| mammary gland| mouth| muscle| nerve| ovary| pancreas| parathyroid| pharynx| pituitary gland| placenta| prostate| skin| stomach| testis| thymus| thyroid| trachea| umbilical cord| uterus| vascular| bladder carci…	chr20	+	47894715	47905797	---	---	---	---	---	---	---	---	---	---	---	---
16975659	COMMD8	2.131	0.00327926	5.45352	6.54505	5.40824	5.52934	5.41987	6.28857	6.70028	6.61445	5.15453	5.80476	5.60881	6.64158	6.41191	5.84192	COMMD8	#FF6347,black	NM_017845	COMMD8	COMM domain containing 8	4p12	NM_017845	RefSeq	Homo sapiens COMM domain containing 8 (COMMD8), mRNA.	100	67	12	12	FALSE	Hs.23956	bladder| blood| bone| bone marrow| brain| connective tissue| embryonic tissue| eye| heart| intestine| kidney| liver| lung| lymph node| mammary gland| muscle| nerve| ovary| pancreas| parathyroid| pharynx| placenta| prostate| salivary gland| skin| spleen| stomach| testis| uterus| bladder carcinoma| breast (mammary gland) tumor| chondrosarcoma| gastrointestinal tumor| germ cell tumor| glioma| kidney…	chr4	-	47452810	47465736	NM_017845	Q9NX08	GO:0006351 // GO:0006355	transcription, DNA-templated // regulation of transcription, DNA-templated	inferred from electronic annotation // inferred from electronic annotation	GO:0005634 // GO:0005737	nucleus // cytoplasm	inferred from electronic annotation // inferred from electronic annotation	GO:0005515	protein binding	inferred from physical interaction	---
17106557	SLC25A43	2.13042	0.000167058	6.82109	7.91223	6.91389	6.67701	6.86179	7.9982	7.84967	7.88461	6.83308	7.07855	6.9236	8.11577	7.7838	7.43839	SLC25A43	#FF6347,black	NM_145305	SLC25A43	solute carrier family 25, member 43	Xq24	NM_145305	RefSeq	Homo sapiens solute carrier family 25, member 43 (SLC25A43), mRNA.	100	71	17	17	FALSE	Hs.496658	bladder| bone marrow| brain| cervix| connective tissue| embryonic tissue| intestine| kidney| liver| lung| mammary gland| muscle| pancreas| pharynx| placenta| prostate| skin| spleen| testis| trachea| uterus| vascular| bladder carcinoma| chondrosarcoma| germ cell tumor| glioma| head and neck tumor| liver tumor| lung tumor| normal| pancreatic tumor| prostate cancer| skin tumor| soft tissue/muscle ti…	chrX	+	118533023	118588858	NM_145305	Q8WUT9	GO:0055085 // GO:0006810	transmembrane transport // transport	inferred from electronic annotation // inferred from electronic annotation	GO:0005743 // GO:0016021 // GO:0005739 // GO:0016020	mitochondrial inner membrane // integral component of membrane // mitochondrion // membrane	inferred from electronic annotation // inferred from electronic annotation // inferred from electronic annotation // inferred from electronic annotation	---	---	---	---
16997146	FOXD1	2.13002	3.9916e-05	5.05296	6.14383	4.98801	4.94937	5.20783	6.14987	6.13346	6.14811	4.94717	5.50505	5.22876	6.45022	6.00736	5.36407	FOXD1	#FF6347,black	NM_004472	FOXD1	forkhead box D1	5q13.2	NM_004472	RefSeq	Homo sapiens forkhead box D1 (FOXD1), mRNA.	100	67	16	16	FALSE	Hs.519385	bone| brain| connective tissue| ear| eye| heart| intestine| kidney| liver| lung| skin| testis| uterus| chondrosarcoma| glioma| liver tumor| non-neoplasia| normal| soft tissue/muscle tissue tumor| uterine tumor| fetus| adult	chr5	-	72740654	72744352	NM_004472	Q16676	GO:0006351 // GO:0006357 // GO:0009653 // GO:0010628 // GO:0030154 // GO:0030513 // GO:0045892 // GO:0060678 // GO:0072213 // GO:0072267 // GO:0090184 // GO:0006355 // GO:0006357 // GO:0009653 // GO:0030154	transcription, DNA-templated // regulation of transcription from RNA polymerase II promoter // anatomical structure morphogenesis // positive regulation of gene expression // cell differentiation // positive regulation of BMP signaling pathway // negative regulation of transcription, DNA-templated // dichotomous subdivision of terminal units involved in ureteric bud branching // metanephric capsu…	inferred from electronic annotation // not recorded // not recorded // inferred from sequence or structural similarity // not recorded // inferred from sequence or structural similarity // inferred from sequence or structural similarity // inferred from sequence or structural similarity // inferred from sequence or structural similarity // inferred from sequence or structural similarity // inferr…	GO:0005634 // GO:0005634 // GO:0005634 // GO:0005634	nucleus // nucleus // nucleus // nucleus	not recorded // inferred by curator // --- // inferred from electronic annotation	GO:0000981 // GO:0003677 // GO:0003700 // GO:0008301 // GO:0043565 // GO:0000981 // GO:0003677 // GO:0003700 // GO:0043565	RNA polymerase II transcription factor activity, sequence-specific DNA binding // DNA binding // transcription factor activity, sequence-specific DNA binding // DNA binding, bending // sequence-specific DNA binding // RNA polymerase II transcription factor activity, sequence-specific DNA binding // DNA binding // transcription factor activity, sequence-specific DNA binding // sequence-specific DN…	not recorded // inferred from direct assay // traceable author statement // inferred from direct assay // inferred from direct assay // --- // inferred from electronic annotation // inferred from electronic annotation // inferred from electronic annotation	---
16938407	RARB	2.12523	0.00505926	5.6246	6.71222	5.74551	5.50769	5.6107	6.41867	6.85007	6.82837	5.70968	6.00475	5.71129	6.63123	6.71143	6.11071	RARB	#FF6347,black	NM_000965	RARB	retinoic acid receptor, beta	3p24.2	NM_000965	RefSeq	Homo sapiens retinoic acid receptor, beta (RARB), transcript variant 1, mRNA.	100	82	23	23	FALSE	Hs.654490 // Hs.733004	bone| brain| connective tissue| ear| embryonic tissue| eye| intestine| kidney| liver| lung| mammary gland| mouth| ovary| placenta| prostate| skin| spleen| testis| thymus| trachea| umbilical cord| uterus| vascular| breast (mammary gland) tumor| chondrosarcoma| germ cell tumor| glioma| head and neck tumor| kidney tumor| liver tumor| non-neoplasia| normal| ovarian tumor| skin tumor| soft tissue/musc…	chr3	+	25215823	25639423	NM_000965	P10826	GO:0006355 // GO:0006367 // GO:0007165 // GO:0010467 // GO:0031641 // GO:0043401 // GO:0045666 // GO:0048384 // GO:0048566 // GO:0006351 // GO:0006355 // GO:0048384	regulation of transcription, DNA-templated // transcription initiation from RNA polymerase II promoter // signal transduction // gene expression // regulation of myelination // steroid hormone mediated signaling pathway // positive regulation of neuron differentiation // retinoic acid receptor signaling pathway // embryonic digestive tract development // transcription, DNA-templated // regulation…	inferred from electronic annotation // traceable author statement // traceable author statement // traceable author statement // inferred from electronic annotation // inferred from electronic annotation // inferred from electronic annotation // inferred from electronic annotation // inferred from mutant phenotype // inferred from electronic annotation // inferred from direct assay // inferred fr…	GO:0005634 // GO:0005654 // GO:0005654 // GO:0005737 // GO:0005634	nucleus // nucleoplasm // nucleoplasm // cytoplasm // nucleus	inferred from direct assay // inferred from direct assay // traceable author statement // inferred from electronic annotation // inferred from electronic annotation	GO:0003677 // GO:0003707 // GO:0003708 // GO:0005515 // GO:0008144 // GO:0008270 // GO:0032403 // GO:0043565 // GO:0046965 // GO:0003677 // GO:0003700 // GO:0003708 // GO:0046872 // GO:0003708	DNA binding // steroid hormone receptor activity // retinoic acid receptor activity // protein binding // drug binding // zinc ion binding // protein complex binding // sequence-specific DNA binding // retinoid X receptor binding // DNA binding // transcription factor activity, sequence-specific DNA binding // retinoic acid receptor activity // metal ion binding // retinoic acid receptor activity	traceable author statement // inferred from electronic annotation // inferred from electronic annotation // inferred from physical interaction // inferred from electronic annotation // inferred from electronic annotation // inferred from electronic annotation // inferred from electronic annotation // inferred from electronic annotation // inferred from electronic annotation // inferred from elect…	GenMAPP
16881838	HK2	2.12391	5.09418e-05	5.48072	6.56744	5.58852	5.39531	5.4514	6.57285	6.50995	6.6175	5.50712	5.90967	5.55685	6.81912	6.36856	5.96642	HK2	#FF6347,black	NM_000189	HK2	hexokinase 2	2p13	NM_000189	RefSeq	Homo sapiens hexokinase 2 (HK2), mRNA.	100	90	28	28	FALSE	Hs.406266 // Hs.591588	ovary| placenta| skin| normal| ovarian tumor| fetus| adult // adrenal gland| ascites| blood| bone| bone marrow| brain| cervix| connective tissue| embryonic tissue| esophagus| eye| heart| intestine| kidney| larynx| liver| lung| lymph| lymph node| mammary gland| mouth| muscle| ovary| pancreas| parathyroid| pharynx| placenta| prostate| skin| stomach| testis| trachea| uterus|adrenal tumor| breast (ma…	chr2	+	75059782	75120486	NM_000189	P52789	GO:0001678 // GO:0002931 // GO:0005975 // GO:0006006 // GO:0006096 // GO:0006096 // GO:0007595 // GO:0008637 // GO:0008645 // GO:0015758 // GO:0035795 // GO:0044281 // GO:0046324 // GO:0046835 // GO:0051156 // GO:0055085 // GO:0061621 // GO:0072655 // GO:0072656 // GO:0098779 // GO:2000378 // GO:0001678 // GO:0001678 // GO:0005975 // GO:0006006 // GO:0006096 // GO:0006096 // GO:0008152 // GO:0016…	cellular glucose homeostasis // response to ischemia // carbohydrate metabolic process // glucose metabolic process // glycolytic process // glycolytic process // lactation // apoptotic mitochondrial changes // hexose transport // glucose transport // negative regulation of mitochondrial membrane permeability // small molecule metabolic process // regulation of glucose import // carbohydrate phos…	not recorded // inferred from electronic annotation // traceable author statement // traceable author statement // not recorded // traceable author statement // inferred from electronic annotation // inferred from direct assay // traceable author statement // traceable author statement // inferred from electronic annotation // traceable author statement // inferred from electronic annotation // i…	GO:0005741 // GO:0005829 // GO:0005829 // GO:0016020 // GO:0005739 // GO:0005741 // GO:0005741 // GO:0005829 // GO:0016020 // GO:0005623	mitochondrial outer membrane // cytosol // cytosol // membrane // mitochondrion // mitochondrial outer membrane // mitochondrial outer membrane // cytosol // membrane // cell	inferred from direct assay // not recorded // traceable author statement // inferred from direct assay // inferred from electronic annotation // inferred from electronic annotation // non-traceable author statement // --- // inferred from electronic annotation // inferred from electronic annotation	GO:0004340 // GO:0004396 // GO:0005515 // GO:0005524 // GO:0005536 // GO:0008865 // GO:0019158 // GO:0000166 // GO:0003824 // GO:0004340 // GO:0004396 // GO:0008865 // GO:0016301 // GO:0016740 // GO:0016773 // GO:0019158	glucokinase activity // hexokinase activity // protein binding // ATP binding // glucose binding // fructokinase activity // mannokinase activity // nucleotide binding // catalytic activity // glucokinase activity // hexokinase activity // fructokinase activity // kinase activity // transferase activity // phosphotransferase activity, alcohol group as acceptor // mannokinase activity	not recorded // traceable author statement // inferred from physical interaction // inferred from electronic annotation // inferred from electronic annotation // not recorded // not recorded // inferred from electronic annotation // inferred from electronic annotation // --- // inferred from electronic annotation // --- // inferred from electronic annotation // inferred from electronic annotation…	GenMAPP // HumanCyc // HumanCyc // MetaCyc // MetaCyc // MetaCyc // MetaCyc
16800962	SLC27A2	2.12304	2.40141e-05	8.55377	9.6399	8.5058	8.61718	8.53602	9.65148	9.68505	9.58124	8.44416	9.00953	8.59697	9.72852	9.63246	9.14172	SLC27A2	#FF6347,black	NM_001159629	SLC27A2	solute carrier family 27 (fatty acid transporter), member 2	15q21.2	NM_001159629	RefSeq	Homo sapiens solute carrier family 27 (fatty acid transporter), member 2 (SLC27A2), transcript variant 2, mRNA.	100	80	20	20	FALSE	Hs.11729	adrenal gland| ascites| blood| bone| bone marrow| brain| cervix| connective tissue| embryonic tissue| esophagus| eye| intestine| kidney| liver| lung| lymph node| mammary gland| muscle| nerve| pituitary gland| placenta| prostate| skin| testis| trachea| uterus| breast (mammary gland) tumor| cervical tumor| chondrosarcoma| colorectal tumor| esophageal tumor| gastrointestinal tumor| germ cell tumor| …	chr15	+	50474393	50528592	NM_001159629	O14975	GO:0001561 // GO:0001561 // GO:0001676 // GO:0006635 // GO:0006699 // GO:0006699 // GO:0008206 // GO:0042760 // GO:0044255 // GO:0044281 // GO:0044539 // GO:0097089 // GO:0000038 // GO:0006629 // GO:0006631 // GO:0008152 // GO:0015908 // GO:0001676	fatty acid alpha-oxidation // fatty acid alpha-oxidation // long-chain fatty acid metabolic process // fatty acid beta-oxidation // bile acid biosynthetic process // bile acid biosynthetic process // bile acid metabolic process // very long-chain fatty acid catabolic process // cellular lipid metabolic process // small molecule metabolic process // long-chain fatty acid import // methyl-branched …	inferred from direct assay // traceable author statement // inferred from direct assay // inferred from direct assay // inferred from direct assay // traceable author statement // traceable author statement // inferred from electronic annotation // traceable author statement // traceable author statement // inferred from direct assay // inferred from direct assay // inferred from electronic annot…	GO:0005739 // GO:0005778 // GO:0005778 // GO:0005779 // GO:0005788 // GO:0005789 // GO:0005789 // GO:0030176 // GO:0070062 // GO:0005777 // GO:0005778 // GO:0005783 // GO:0005789 // GO:0016020 // GO:0016021	mitochondrion // peroxisomal membrane // peroxisomal membrane // integral component of peroxisomal membrane // endoplasmic reticulum lumen // endoplasmic reticulum membrane // endoplasmic reticulum membrane // integral component of endoplasmic reticulum membrane // extracellular exosome // peroxisome // peroxisomal membrane // endoplasmic reticulum // endoplasmic reticulum membrane // membrane //…	inferred from electronic annotation // inferred from direct assay // traceable author statement // inferred from direct assay // inferred from direct assay // inferred from direct assay // traceable author statement // inferred from direct assay // inferred from direct assay // inferred from electronic annotation // inferred from electronic annotation // inferred from electronic annotation // inf…	GO:0004467 // GO:0005102 // GO:0005524 // GO:0015245 // GO:0019899 // GO:0031957 // GO:0050197 // GO:0070251 // GO:0000166 // GO:0003824 // GO:0004467 // GO:0016874 // GO:0031957	long-chain fatty acid-CoA ligase activity // receptor binding // ATP binding // fatty acid transporter activity // enzyme binding // very long-chain fatty acid-CoA ligase activity // phytanate-CoA ligase activity // pristanate-CoA ligase activity // nucleotide binding // catalytic activity // long-chain fatty acid-CoA ligase activity // ligase activity // very long-chain fatty acid-CoA ligase act…	inferred from direct assay // inferred from physical interaction // inferred from electronic annotation // inferred from electronic annotation // inferred from physical interaction // inferred from direct assay // inferred from direct assay // inferred from direct assay // inferred from electronic annotation // inferred from electronic annotation // inferred from electronic annotation // inferred…	---
16729475	KCTD21-AS1	2.1229	0.000739309	4.78687	5.8729	4.74054	4.81662	4.80231	5.92002	5.97931	5.7052	4.73316	5.35129	4.90523	6.16945	5.83158	4.98028	KCTD21-AS1	#FF6347,black	NR_102280	KCTD21-AS1	KCTD21 antisense RNA 1	11q14.1	NR_102280	RefSeq	Homo sapiens KCTD21 antisense RNA 1 (KCTD21-AS1), transcript variant 1, long non-coding RNA.	100	40	6	6	FALSE	Hs.628183 // Hs.719003	blood| brain| connective tissue| embryonic tissue| liver| muscle| pancreas| testis| uterus| germ cell tumor| liver tumor| normal| pancreatic tumor| primitive neuroectodermal tumor of the CNS| soft tissue/muscle tissue tumor| uterine tumor|embryoid body| blastocyst| fetus| adult // brain| normal	chr11	+	77850806	77886582	NR_102280	Q6P6C6	---	---	---	---	---	---	---	---	---	---
17049714	LOC101927746	2.12167	0.00048575	5.70771	6.79291	5.59248	5.9265	5.57641	6.85061	6.69482	6.82842	5.35819	6.48482	5.59634	7.15884	6.4346	6.04816	LOC101927746	#FF6347,black	NR_110115	LOC101927746	uncharacterized LOC101927746	---	NR_110115	RefSeq	Homo sapiens uncharacterized LOC101927746 (LOC101927746), long non-coding RNA.	100	100	13	13	FALSE	---	---	chr7	+	100951627	100954266	---	---	---	---	---	---	---	---	---	---	---	---
16874005	DBP	2.1194	0.00494069	5.74154	6.82519	5.72922	5.75487	5.7404	6.54135	6.87952	7.01451	5.67587	6.3626	5.90195	6.86367	6.6884	6.16317	DBP	#FF6347,black	NM_001352	DBP	D site of albumin promoter (albumin D-box) binding protein	19q13.3	NM_001352	RefSeq	Homo sapiens D site of albumin promoter (albumin D-box) binding protein (DBP), mRNA.	100	100	20	20	FALSE	Hs.414480	adipose tissue| adrenal gland| ascites| blood| bone| brain| cervix| connective tissue| embryonic tissue| eye| intestine| kidney| lung| lymph node| mammary gland| muscle| nerve| ovary| pancreas| parathyroid| pituitary gland| placenta| prostate| skin| spleen| stomach| testis| thymus| uterus| breast (mammary gland) tumor| chondrosarcoma| colorectal tumor| gastrointestinal tumor| germ cell tumor| gli…	chr19	-	49133817	49140639	NM_001352	Q10586	GO:0001889 // GO:0006357 // GO:0006366 // GO:0006366 // GO:0007623 // GO:0045944 // GO:0006351 // GO:0006355 // GO:0006357 // GO:0007623 // GO:0045944 // GO:0048511	liver development // regulation of transcription from RNA polymerase II promoter // transcription from RNA polymerase II promoter // transcription from RNA polymerase II promoter // circadian rhythm // positive regulation of transcription from RNA polymerase II promoter // transcription, DNA-templated // regulation of transcription, DNA-templated // regulation of transcription from RNA polymerase…	inferred from electronic annotation // traceable author statement // inferred from direct assay // inferred from electronic annotation // traceable author statement // inferred from direct assay // inferred from electronic annotation // inferred from electronic annotation // inferred from electronic annotation // inferred from electronic annotation // inferred from electronic annotation // inferr…	GO:0005634	nucleus	inferred from electronic annotation	GO:0000977 // GO:0001077 // GO:0000977 // GO:0001077 // GO:0003677 // GO:0003700 // GO:0043565	RNA polymerase II regulatory region sequence-specific DNA binding // transcriptional activator activity, RNA polymerase II core promoter proximal region sequence-specific binding // RNA polymerase II regulatory region sequence-specific DNA binding // transcriptional activator activity, RNA polymerase II core promoter proximal region sequence-specific binding // DNA binding // transcription factor…	inferred from direct assay // inferred from direct assay // inferred from electronic annotation // inferred from electronic annotation // inferred from electronic annotation // inferred from electronic annotation // inferred from electronic annotation	---
16874012	CA11	2.11857	0.00140742	6.21577	7.29886	6.23416	6.31326	6.09116	7.21923	7.18922	7.4712	6.16763	6.86091	6.18773	7.6121	6.87934	6.78426	CA11	#FF6347,black	NM_001217	CA11	carbonic anhydrase XI	19q13.3	NM_001217	RefSeq	Homo sapiens carbonic anhydrase XI (CA11), mRNA.	100	100	14	14	FALSE	Hs.428446	bladder| blood| bone| bone marrow| brain| connective tissue| embryonic tissue| eye| heart| intestine| liver| lung| lymph node| mouth| muscle| nerve| ovary| pancreas| pituitary gland| prostate| skin| testis| uterus| vascular| bladder carcinoma| chondrosarcoma| gastrointestinal tumor| germ cell tumor| glioma| head and neck tumor| leukemia| lymphoma| non-neoplasia| normal| ovarian tumor| primitive n…	chr19	-	49141272	49149451	NM_001217	O75493	---	---	---	GO:0005576 // GO:0016323	extracellular region // basolateral plasma membrane	inferred from electronic annotation // inferred from electronic annotation	GO:0004089	carbonate dehydratase activity	traceable author statement	---
16870635	TSSK6	2.11575	0.0231383	3.79019	4.87137	3.33791	4.08273	3.85276	4.68792	5.20559	4.6516	3.41423	4.24313	3.87005	5.1315	4.92759	3.77506	TSSK6	#FF6347,black	NM_032037	TSSK6	testis-specific serine kinase 6	19p13.11	NM_032037	RefSeq	Homo sapiens testis-specific serine kinase 6 (TSSK6), mRNA.	100	33	7	7	FALSE	Hs.532711 // Hs.666780	bladder| brain| kidney| lung| ovary| pancreas| testis| leukemia| normal| ovarian tumor| fetus| adult // brain| embryonic tissue| testis| uterus| normal| soft tissue/muscle tissue tumor|embryoid body| blastocyst| fetus| adult	chr19	-	19623230	19626838	NM_032037	Q9BXA6	GO:0006468 // GO:0007275 // GO:0035092 // GO:0035556 // GO:0006468 // GO:0007283 // GO:0016310 // GO:0030154 // GO:0035092 // GO:0035556	protein phosphorylation // multicellular organismal development // sperm chromatin condensation // intracellular signal transduction // protein phosphorylation // spermatogenesis // phosphorylation // cell differentiation // sperm chromatin condensation // intracellular signal transduction	inferred from direct assay // inferred from electronic annotation // inferred from sequence or structural similarity // not recorded // inferred from electronic annotation // inferred from electronic annotation // inferred from electronic annotation // inferred from electronic annotation // inferred from electronic annotation // ---	GO:0005634 // GO:0005737 // GO:0005737	nucleus // cytoplasm // cytoplasm	inferred from direct assay // not recorded // ---	GO:0000287 // GO:0004674 // GO:0005515 // GO:0005524 // GO:0000166 // GO:0004672 // GO:0004674 // GO:0005524 // GO:0016301 // GO:0016740 // GO:0046872	magnesium ion binding // protein serine/threonine kinase activity // protein binding // ATP binding // nucleotide binding // protein kinase activity // protein serine/threonine kinase activity // ATP binding // kinase activity // transferase activity // metal ion binding	inferred from direct assay // inferred from direct assay // inferred from physical interaction // inferred from direct assay // inferred from electronic annotation // inferred from electronic annotation // inferred from electronic annotation // inferred from electronic annotation // inferred from electronic annotation // inferred from electronic annotation // inferred from electronic annotation	---
16911783	DTD1	2.11555	4.23466e-05	6.60585	7.68689	6.68819	6.59683	6.52805	7.62092	7.72767	7.70983	6.56383	7.05626	6.57038	7.87978	7.53681	7.08246	DTD1	#FF6347,black	NM_080820	DTD1	D-tyrosyl-tRNA deacylase 1	20p11.23	NM_080820	RefSeq	Homo sapiens D-tyrosyl-tRNA deacylase 1 (DTD1), mRNA.	100	86	19	19	FALSE	Hs.659442	adrenal gland| blood| bone| bone marrow| brain| cervix| connective tissue| ear| embryonic tissue| eye| intestine| kidney| larynx| liver| lung| lymph| lymph node| mammary gland| mouth| muscle| ovary| pancreas| pituitary gland| placenta| prostate| skin| spleen| stomach| testis| thyroid| tonsil| trachea| uterus| breast (mammary gland) tumor| cervical tumor| chondrosarcoma| colorectal tumor| gastroin…	chr20	+	18568537	18744561	NM_080820	Q8TEA8	GO:0006260 // GO:0006399 // GO:0006450 // GO:0019478 // GO:0006399 // GO:0006450	DNA replication // tRNA metabolic process // regulation of translational fidelity // D-amino acid catabolic process // tRNA metabolic process // regulation of translational fidelity	inferred from electronic annotation // not recorded // not recorded // inferred from electronic annotation // --- // ---	GO:0005634 // GO:0005737 // GO:0005737 // GO:0005737	nucleus // cytoplasm // cytoplasm // cytoplasm	inferred from electronic annotation // not recorded // --- // inferred from electronic annotation	GO:0002161 // GO:0003677 // GO:0046872 // GO:0051500 // GO:0002161 // GO:0016787 // GO:0016788 // GO:0051500	aminoacyl-tRNA editing activity // DNA binding // metal ion binding // D-tyrosyl-tRNA(Tyr) deacylase activity // aminoacyl-tRNA editing activity // hydrolase activity // hydrolase activity, acting on ester bonds // D-tyrosyl-tRNA(Tyr) deacylase activity	not recorded // inferred from electronic annotation // inferred from electronic annotation // not recorded // --- // inferred from electronic annotation // inferred from electronic annotation // ---	HumanCyc
16812855	LOC101929479	2.11446	0.00080727	7.19088	8.27117	7.20009	7.11402	7.25504	8.12249	8.40498	8.27223	7.06371	7.60068	7.28275	8.23107	8.25814	7.58586	LOC101929479	#FF6347,black	XM_006720804	LOC101929479	golgin subfamily A member 2-like protein 3	---	XM_006720804	RefSeq	PREDICTED: Homo sapiens golgin subfamily A member 2-like protein 3 (LOC101929479), transcript variant X4, mRNA.	100	77	24	24	FALSE	---	---	chr15	-	85747140	85778016	---	---	---	---	---	---	---	---	---	---	---	---
17113565		2.11356	9.66414e-05	7.28849	8.36817	7.30679	7.33828	7.21772	8.27434	8.41416	8.41163	7.30201	7.72844	7.33081	8.41822	8.29	7.86448	.	#FF6347,black	---	---	---	---	---	---	---	---	---	---	---	---	---	---	chrX	-	118374282	118378429	---	---	---	---	---	---	---	---	---	---	---	---
[truncated: 44,389 more rows]
[truncated: 8 more columns]
